# Supplementary material for: Chlorido­(2-{(2-hy­droxy­eth­yl)[tris­(hy­droxy­meth­yl)meth­yl]amino}­ethano­lato-κ5 N,O,O′,O′′,O′′′)copper(II)
Source: IUCrdata. 2024 May 24;9(Pt 5):x240439. doi: 10.1107/S2414314624004395 (PMC11151292; doi:10.1107/S2414314624004395)
Supplement: Supplementary file 1 [file x-09-x240439-sup1.cif]

##############################################################################
#                                                                            #
# This CIF contains the data for a data article accepted for                 #
# publication in IUCrData. It conforms to the requirements of                #
# Notes for Authors for IUCrData, and has been                               #
# peer reviewed under the auspices of IUCrData.                              #
#                                                                            #
# Full details of the Crystallographic Information File format               #
# are given in the paper "The Crystallographic Information File (CIF):       #
# a New Standard Archive File for Crystallography" by S. R. Hall, F. H.      #
# Allen and I. D. Brown [Acta Cryst. (1991), A47, 655-685].                  #
#                                                                            #
# The current version of the core CIF dictionary is obtainable from          #
# ftp://ftp.iucr.org/pub/cif_core.dic.                                       #
#                                                                            #
# Software is freely available for graphical display of the structure(s)     #
# in this CIF. For information consult the CIF software page                 #
# http://www.iucr.org/resources/cif/software.                                #
#                                                                            #
# This file may be used for bona fide research purposes within the           #
# scientific community so long as proper attribution is given to the data    # 
# article from which it was obtained.                                        #
#                                                                            #
##############################################################################
data_I
_audit_creation_method     SHELXL-2019/3
_journal_date_recd_electronic     2024-04-25
_journal_date_accepted     2024-05-10
_journal_name_full     'IUCrData'
_journal_year     2024
_journal_volume     9
_journal_issue      5
_journal_page_first     0
_journal_page_last     0
_journal_paper_category     HM
_journal_paper_doi     10.1107/S2414314624004395
_journal_coeditor_code     WM4213
_publ_contact_author_name     'Bern\`es, Sylvain'
_publ_contact_author_address
;
Instituto de F\'isica
Universidad Aut\'onoma de Puebla
Av. San Claudio y 18 Sur
72570 Puebla, Pue.
Mexico
;
_publ_contact_author_email     sylvain_bernes@hotmail.com
_publ_contact_author_fax     ?
_publ_contact_author_phone     '(+52)(222) 229 55 00 x 2037'
_publ_section_title
;\
Chlorido(2-{(2-hydroxyethyl)[tris(hydroxymethyl)methyl]amino}ethanolato-\
\k^5^<i>N</i>,<i>O</i>,<i>O</i>',<i>O</i>'',<i>O</i>''')copper(II)
;
_publ_section_title_footnote     .
loop_
    _publ_author_name
    _publ_author_footnote
    _publ_author_address
    "Fortis-Valera, Monserrat" .
;
Facultad de Ciencias Qu\'imicas
Benem\'erita Universidad Aut\'onoma de Puebla
Ciudad Universitaria
72570 Puebla, Pue.
Mexico
;
    "Arroyo-Carmona, Rosa Elena" .
;
Facultad de Ciencias Qu\'imicas
Benem\'erita Universidad Aut\'onoma de Puebla
Ciudad Universitaria
72570 Puebla, Pue.
Mexico
;
    "P\'erez-Ben\'itez, Aar\'on" .
;
Facultad de Ciencias Qu\'imicas
Benem\'erita Universidad Aut\'onoma de Puebla
Ciudad Universitaria
72570 Puebla, Pue.
Mexico
;
    "Bern\`es, Sylvain" .
;
Instituto de F\'isica
Benem\'erita Universidad Aut\'onoma de Puebla
Av. San Claudio y 18 Sur
72570 Puebla, Pue.
Mexico
;
_publ_section_synopsis
;
The crystal structure of the title complex features O---H...O hydrogen bonds,
which form <i>R</i>~2~^2^(8), <i>R</i>~4~^4^(16), <i>R</i>~4~^4^(20) and
<i>R</i>~4~^4^(22) ring motifs.
;
_database_code_CSD     ?
_chemical_name_systematic
;\
Chlorido(2-{(2-hydroxyethyl)[tris(hydroxymethyl)methyl]amino}ethanolato-\
\k^5^<i>N</i>,<i>O</i>,<i>O</i>',<i>O</i>'',<i>O</i>''')copper(II)
;
_chemical_name_common     ?
_chemical_formula_moiety     'C8 H18 Cl Cu N O5'
_chemical_formula_sum     'C8 H18 Cl Cu N O5'
_chemical_formula_iupac     '[Cu (C8 H18 N O5) Cl]'
_chemical_formula_weight     307.22
_chemical_melting_point     435
_chemical_absolute_configuration     ?
_space_group_crystal_system     monoclinic
_space_group_name_H-M_alt     'P 21/n'
_space_group_name_Hall     '-P 2yn'
loop_
    _space_group_symop_operation_xyz
    'x, y, z'
    '-x+1/2, y+1/2, -z+1/2'
    '-x, -y, -z'
    'x-1/2, -y-1/2, z-1/2'
_cell_length_a     7.2605(9)
_cell_length_b     10.4221(14)
_cell_length_c     14.668(2)
_cell_angle_alpha     90
_cell_angle_beta     94.366(12)
_cell_angle_gamma     90
_cell_volume     1106.7(3)
_cell_formula_units_Z     4
_cell_measurement_reflns_used     1395
_cell_measurement_theta_min     3.4034
_cell_measurement_theta_max     29.5682
_cell_measurement_temperature     109(2)
_exptl_crystal_description     prism
_exptl_crystal_colour     blue
_exptl_crystal_size_max     0.173
_exptl_crystal_size_mid     0.060
_exptl_crystal_size_min     0.040
_exptl_crystal_density_diffrn     1.844
_exptl_crystal_density_meas     ?
_exptl_crystal_density_method     ?
_exptl_crystal_F_000     636
loop_
    _exptl_crystal_face_index_h
    _exptl_crystal_face_index_k
    _exptl_crystal_face_index_l
    _exptl_crystal_face_perp_dist
    0 12 -13 0.0200
    0 -12 13 0.0200
    -10 -3 1 0.0773
    10 3 -1 0.0773
    0 8 17 0.0299
    0 -8 -17 0.0299
_exptl_absorpt_coefficient_mu     2.220
_exptl_absorpt_correction_type     analytical
_exptl_absorpt_process_details
;
(CrysAlisPro; Rigaku OD, 2022)
;
_exptl_absorpt_correction_T_min     0.848
_exptl_absorpt_correction_T_max     0.917
_diffrn_ambient_temperature     109(2)
_diffrn_radiation_type     MoK\a
_diffrn_radiation_wavelength     0.71073
_diffrn_radiation_source     'Enhance (Mo) X-ray Source'
_diffrn_radiation_monochromator     'graphite'
_diffrn_measurement_device_type     'Xcalibur, Atlas, Gemini'
_diffrn_measurement_method     '\w scans'
_diffrn_detector     'CCD plate'
_diffrn_detector_area_resol_mean     10.4685
_diffrn_reflns_number     5523
_diffrn_reflns_av_R_equivalents     0.0462
_diffrn_reflns_av_unetI/netI     0.0636
_diffrn_reflns_theta_min     3.403
_diffrn_reflns_theta_max     29.568
_diffrn_reflns_theta_full     25.242
_diffrn_measured_fraction_theta_max     0.832
_diffrn_measured_fraction_theta_full     0.998
_diffrn_reflns_limit_h_min     -9
_diffrn_reflns_limit_h_max     10
_diffrn_reflns_limit_k_min     -14
_diffrn_reflns_limit_k_max     13
_diffrn_reflns_limit_l_min     -18
_diffrn_reflns_limit_l_max     18
_refine_special_details
;
Methylene H atoms were refined using a riding model (C---H: 0.99
\%A); hydroxy H atoms (H1, H2, H3, H4) were located from electron-difference
maps and were refined freely, with the O---H bond lengths restrained to
0.85(2) \%A.
;
_reflns_number_total     2582
_reflns_number_gt     2002
_reflns_threshold_expression     'I > 2\s(I)'
_refine_ls_structure_factor_coef     Fsqd
_refine_ls_matrix_type     full
_refine_ls_R_factor_all     0.0655
_refine_ls_R_factor_gt     0.0475
_refine_ls_wR_factor_gt     0.1144
_refine_ls_wR_factor_ref     0.1299
_refine_ls_goodness_of_fit_ref     1.046
_refine_ls_restrained_S_all     1.046
_refine_ls_number_reflns     2582
_refine_ls_number_parameters     157
_refine_ls_number_restraints     4
_refine_ls_number_constraints     0
_refine_ls_hydrogen_treatment     mixed
_refine_ls_weighting_scheme     calc
_refine_ls_weighting_details
                      'w=1/[\s^2^(Fo^2^)+(0.0646P)^2^] where P=(Fo^2^+2Fc^2^)/3'
_atom_sites_solution_hydrogens     mixed
_atom_sites_solution_primary     dual
_atom_sites_solution_secondary     difmap
_refine_ls_shift/su_max     0.001
_refine_ls_shift/su_mean     0.000
_refine_diff_density_max     1.183
_refine_diff_density_min     -1.174
_refine_ls_extinction_method     none
_refine_ls_extinction_coef     .
loop_
    _atom_type_symbol
    _atom_type_description
    _atom_type_scat_dispersion_real
    _atom_type_scat_dispersion_imag
    _atom_type_scat_source
    'C' 'C' 0.0033 0.0016
                         'International Tables Vol C Tables 4.2.6.8 and 6.1.1.4'
    'H' 'H' 0.0000 0.0000
                         'International Tables Vol C Tables 4.2.6.8 and 6.1.1.4'
    'Cl' 'Cl' 0.1484 0.1585
                         'International Tables Vol C Tables 4.2.6.8 and 6.1.1.4'
    'Cu' 'Cu' 0.3201 1.2651
                         'International Tables Vol C Tables 4.2.6.8 and 6.1.1.4'
    'N' 'N' 0.0061 0.0033
                         'International Tables Vol C Tables 4.2.6.8 and 6.1.1.4'
    'O' 'O' 0.0106 0.0060
                         'International Tables Vol C Tables 4.2.6.8 and 6.1.1.4'
_computing_data_collection
;
CrysAlisPro (Rigaku OD, 2022)
;
_computing_cell_refinement
;
CrysAlisPro (Rigaku OD, 2022)
;
_computing_data_reduction
;
CrysAlisPro (Rigaku OD, 2022)
;
_computing_structure_solution
;
<i>SHELXT2018/2</i> (Sheldrick, 2015a)
;
_computing_structure_refinement
;
<i>SHELXL2018/3</i> (Sheldrick, 2015b)
;
_computing_molecular_graphics
;
XP in SHELXTL-Plus (Sheldrick, 2008) and Mercury (Macrae <i>et al.</i>,
2020)
;
_computing_publication_material
;
PublCif (Westrip, 2010)
;
loop_
    _atom_site_type_symbol
    _atom_site_label
    _atom_site_fract_x
    _atom_site_fract_y
    _atom_site_fract_z
    _atom_site_U_iso_or_equiv
    _atom_site_adp_type
    _atom_site_calc_flag
    _atom_site_occupancy
    _atom_site_disorder_assembly
    _atom_site_disorder_group
    Cu Cu1 0.22842(5) 0.75373(4) 0.75931(3) 0.00775(16) Uani d 1 . .
    Cl Cl1 0.31899(12) 0.76196(8) 0.61387(6) 0.0145(2) Uani d 1 . .
    O O1 0.2269(3) 0.8024(2) 1.09572(16) 0.0130(5) Uani d 1 . .
    H H1 0.116(3) 0.790(4) 1.103(3) 0.019 Uiso d 1 . .
    O O2 0.3908(3) 0.6168(2) 0.80600(16) 0.0096(5) Uani d 1 . .
    H H2 0.407(5) 0.539(2) 0.790(3) 0.014 Uiso d 1 . .
    O O3 0.4592(3) 0.8730(2) 0.84389(17) 0.0143(5) Uani d 1 . .
    H H3 0.462(5) 0.9507(19) 0.836(3) 0.022 Uiso d 1 . .
    O O4 -0.0338(3) 0.6104(2) 0.72784(16) 0.0104(5) Uani d 1 . .
    H H4 -0.113(4) 0.641(4) 0.692(2) 0.016 Uiso d 1 . .
    O O5 0.0620(3) 0.8995(2) 0.74310(16) 0.0111(5) Uani d 1 . .
    N N1 0.1319(4) 0.7390(2) 0.8869(2) 0.0075(6) Uani d 1 . .
    C C1 0.3128(5) 0.7294(3) 0.9443(2) 0.0080(7) Uani d 1 . .
    C C2 0.2964(5) 0.6976(3) 1.0446(2) 0.0121(7) Uani d 1 . .
    H H2A 0.213089 0.622927 1.048817 0.015 Uiso calc 1 . .
    H H2B 0.419525 0.672641 1.072706 0.015 Uiso calc 1 . .
    C C3 0.4235(4) 0.6194(3) 0.9021(2) 0.0109(7) Uani d 1 . .
    H H3A 0.557130 0.631837 0.918562 0.013 Uiso calc 1 . .
    H H3B 0.386836 0.536144 0.927768 0.013 Uiso calc 1 . .
    C C4 0.4244(4) 0.8542(3) 0.9372(2) 0.0104(7) Uani d 1 . .
    H H4A 0.353726 0.927666 0.959330 0.012 Uiso calc 1 . .
    H H4B 0.542532 0.847779 0.975361 0.012 Uiso calc 1 . .
    C C5 0.0232(4) 0.6181(3) 0.8917(2) 0.0096(7) Uani d 1 . .
    H H5A -0.039617 0.617991 0.949336 0.012 Uiso calc 1 . .
    H H5B 0.109414 0.544400 0.893907 0.012 Uiso calc 1 . .
    C C6 -0.1206(4) 0.5993(3) 0.8123(2) 0.0118(7) Uani d 1 . .
    H H6A -0.178021 0.513531 0.816363 0.014 Uiso calc 1 . .
    H H6B -0.218735 0.664857 0.814672 0.014 Uiso calc 1 . .
    C C7 0.0172(4) 0.8544(3) 0.9019(2) 0.0094(7) Uani d 1 . .
    H H7A 0.095096 0.922177 0.932473 0.011 Uiso calc 1 . .
    H H7B -0.081487 0.832157 0.942142 0.011 Uiso calc 1 . .
    C C8 -0.0692(4) 0.9044(3) 0.8101(2) 0.0114(7) Uani d 1 . .
    H H8A -0.177933 0.851406 0.789966 0.014 Uiso calc 1 . .
    H H8B -0.111298 0.993927 0.817219 0.014 Uiso calc 1 . .
loop_
    _atom_site_aniso_label
    _atom_site_aniso_U_11
    _atom_site_aniso_U_22
    _atom_site_aniso_U_33
    _atom_site_aniso_U_12
    _atom_site_aniso_U_13
    _atom_site_aniso_U_23
    Cu1 0.0099(3) 0.0069(2) 0.0065(2) 0.00093(15) 0.00096(17) 0.00036(15)
    Cl1 0.0135(4) 0.0219(5) 0.0084(4) 0.0024(3) 0.0025(3) 0.0011(3)
    O1 0.0108(11) 0.0173(13) 0.0108(13) -0.0005(11) 0.0007(9) -0.0040(11)
    O2 0.0163(11) 0.0046(11) 0.0080(12) 0.0047(10) 0.0018(9) -0.0025(10)
    O3 0.0218(12) 0.0108(11) 0.0110(13) -0.0061(11) 0.0049(10) 0.0006(11)
    O4 0.0128(11) 0.0111(12) 0.0073(12) -0.0009(10) -0.0007(9) 0.0000(10)
    O5 0.0154(11) 0.0085(11) 0.0100(12) 0.0031(10) 0.0037(9) 0.0011(10)
    N1 0.0095(13) 0.0039(13) 0.0088(14) 0.0006(10) -0.0011(11) -0.0011(11)
    C1 0.0085(15) 0.0082(15) 0.0070(16) -0.0009(13) -0.0022(12) -0.0015(13)
    C2 0.0128(16) 0.0119(16) 0.0114(18) 0.0007(14) -0.0012(13) -0.0009(15)
    C3 0.0114(15) 0.0090(16) 0.0121(18) 0.0007(14) -0.0011(12) 0.0020(14)
    C4 0.0120(15) 0.0078(16) 0.0112(18) -0.0019(14) 0.0001(12) -0.0028(13)
    C5 0.0119(15) 0.0090(15) 0.0075(16) -0.0004(14) -0.0013(12) 0.0018(14)
    C6 0.0137(15) 0.0113(16) 0.0101(17) -0.0055(14) -0.0015(12) 0.0021(14)
    C7 0.0102(15) 0.0105(16) 0.0076(17) 0.0038(13) 0.0010(12) 0.0011(13)
    C8 0.0124(15) 0.0115(16) 0.0102(17) 0.0004(14) 0.0012(12) 0.0014(14)
_geom_special_details     ?
loop_
    _geom_bond_atom_site_label_1
    _geom_bond_atom_site_label_2
    _geom_bond_site_symmetry_2
    _geom_bond_distance
    _geom_bond_publ_flag
    Cu1 O2 . 1.943(2) ?
    Cu1 O5 . 1.944(2) ?
    Cu1 N1 . 2.054(3) ?
    Cu1 Cl1 . 2.2812(10) ?
    Cu1 O3 . 2.361(3) ?
    Cu1 O4 . 2.436(2) ?
    O1 C2 . 1.438(4) ?
    O1 H1 . 0.833(19) ?
    O2 C3 . 1.412(4) ?
    O2 H2 . 0.856(19) ?
    O3 C4 . 1.425(4) ?
    O3 H3 . 0.818(19) ?
    O4 C6 . 1.437(4) ?
    O4 H4 . 0.819(18) ?
    O5 C8 . 1.420(4) ?
    N1 C7 . 1.489(4) ?
    N1 C5 . 1.491(4) ?
    N1 C1 . 1.509(4) ?
    C1 C2 . 1.522(5) ?
    C1 C4 . 1.540(4) ?
    C1 C3 . 1.556(5) ?
    C2 H2A . 0.9900 ?
    C2 H2B . 0.9900 ?
    C3 H3A . 0.9900 ?
    C3 H3B . 0.9900 ?
    C4 H4A . 0.9900 ?
    C4 H4B . 0.9900 ?
    C5 C6 . 1.516(4) ?
    C5 H5A . 0.9900 ?
    C5 H5B . 0.9900 ?
    C6 H6A . 0.9900 ?
    C6 H6B . 0.9900 ?
    C7 C8 . 1.534(5) ?
    C7 H7A . 0.9900 ?
    C7 H7B . 0.9900 ?
    C8 H8A . 0.9900 ?
    C8 H8B . 0.9900 ?
loop_
    _geom_angle_atom_site_label_1
    _geom_angle_atom_site_label_2
    _geom_angle_atom_site_label_3
    _geom_angle_site_symmetry_1
    _geom_angle_site_symmetry_3
    _geom_angle
    _geom_angle_publ_flag
    O2 Cu1 O5 . . 166.42(10) ?
    O2 Cu1 N1 . . 82.17(10) ?
    O5 Cu1 N1 . . 85.29(10) ?
    O2 Cu1 Cl1 . . 98.45(7) ?
    O5 Cu1 Cl1 . . 94.41(7) ?
    N1 Cu1 Cl1 . . 176.13(8) ?
    O2 Cu1 O3 . . 79.29(9) ?
    O5 Cu1 O3 . . 93.57(9) ?
    N1 Cu1 O3 . . 80.70(10) ?
    Cl1 Cu1 O3 . . 103.18(7) ?
    O2 Cu1 O4 . . 93.48(9) ?
    O5 Cu1 O4 . . 89.25(9) ?
    N1 Cu1 O4 . . 79.10(10) ?
    Cl1 Cu1 O4 . . 97.04(6) ?
    O3 Cu1 O4 . . 159.29(9) ?
    C2 O1 H1 . . 110(3) ?
    C3 O2 Cu1 . . 112.91(19) ?
    C3 O2 H2 . . 106(3) ?
    Cu1 O2 H2 . . 134(3) ?
    C4 O3 Cu1 . . 105.16(18) ?
    C4 O3 H3 . . 106(3) ?
    Cu1 O3 H3 . . 118(3) ?
    C6 O4 Cu1 . . 105.88(18) ?
    C6 O4 H4 . . 105(3) ?
    Cu1 O4 H4 . . 113(3) ?
    C8 O5 Cu1 . . 112.74(19) ?
    C7 N1 C5 . . 111.8(3) ?
    C7 N1 C1 . . 116.3(3) ?
    C5 N1 C1 . . 111.1(2) ?
    C7 N1 Cu1 . . 107.9(2) ?
    C5 N1 Cu1 . . 109.0(2) ?
    C1 N1 Cu1 . . 99.8(2) ?
    N1 C1 C2 . . 115.2(3) ?
    N1 C1 C4 . . 110.3(3) ?
    C2 C1 C4 . . 109.3(3) ?
    N1 C1 C3 . . 106.3(3) ?
    C2 C1 C3 . . 107.7(3) ?
    C4 C1 C3 . . 107.8(3) ?
    O1 C2 C1 . . 113.2(3) ?
    O1 C2 H2A . . 108.9 ?
    C1 C2 H2A . . 108.9 ?
    O1 C2 H2B . . 108.9 ?
    C1 C2 H2B . . 108.9 ?
    H2A C2 H2B . . 107.7 ?
    O2 C3 C1 . . 111.0(3) ?
    O2 C3 H3A . . 109.4 ?
    C1 C3 H3A . . 109.4 ?
    O2 C3 H3B . . 109.4 ?
    C1 C3 H3B . . 109.4 ?
    H3A C3 H3B . . 108.0 ?
    O3 C4 C1 . . 108.3(3) ?
    O3 C4 H4A . . 110.0 ?
    C1 C4 H4A . . 110.0 ?
    O3 C4 H4B . . 110.0 ?
    C1 C4 H4B . . 110.0 ?
    H4A C4 H4B . . 108.4 ?
    N1 C5 C6 . . 114.1(3) ?
    N1 C5 H5A . . 108.7 ?
    C6 C5 H5A . . 108.7 ?
    N1 C5 H5B . . 108.7 ?
    C6 C5 H5B . . 108.7 ?
    H5A C5 H5B . . 107.6 ?
    O4 C6 C5 . . 109.3(3) ?
    O4 C6 H6A . . 109.8 ?
    C5 C6 H6A . . 109.8 ?
    O4 C6 H6B . . 109.8 ?
    C5 C6 H6B . . 109.8 ?
    H6A C6 H6B . . 108.3 ?
    N1 C7 C8 . . 109.9(3) ?
    N1 C7 H7A . . 109.7 ?
    C8 C7 H7A . . 109.7 ?
    N1 C7 H7B . . 109.7 ?
    C8 C7 H7B . . 109.7 ?
    H7A C7 H7B . . 108.2 ?
    O5 C8 C7 . . 110.1(3) ?
    O5 C8 H8A . . 109.6 ?
    C7 C8 H8A . . 109.6 ?
    O5 C8 H8B . . 109.6 ?
    C7 C8 H8B . . 109.6 ?
    H8A C8 H8B . . 108.1 ?
loop_
    _geom_torsion_atom_site_label_1
    _geom_torsion_atom_site_label_2
    _geom_torsion_atom_site_label_3
    _geom_torsion_atom_site_label_4
    _geom_torsion_site_symmetry_1
    _geom_torsion_site_symmetry_2
    _geom_torsion_site_symmetry_3
    _geom_torsion_site_symmetry_4
    _geom_torsion
    _geom_torsion_publ_flag
    C7 N1 C1 C2 . . . . 72.7(4) ?
    C5 N1 C1 C2 . . . . -56.7(4) ?
    Cu1 N1 C1 C2 . . . . -171.5(2) ?
    C7 N1 C1 C4 . . . . -51.5(4) ?
    C5 N1 C1 C4 . . . . 179.1(3) ?
    Cu1 N1 C1 C4 . . . . 64.2(3) ?
    C7 N1 C1 C3 . . . . -168.1(3) ?
    C5 N1 C1 C3 . . . . 62.5(3) ?
    Cu1 N1 C1 C3 . . . . -52.3(3) ?
    N1 C1 C2 O1 . . . . -72.4(3) ?
    C4 C1 C2 O1 . . . . 52.4(4) ?
    C3 C1 C2 O1 . . . . 169.2(2) ?
    Cu1 O2 C3 C1 . . . . 2.2(3) ?
    N1 C1 C3 O2 . . . . 35.5(3) ?
    C2 C1 C3 O2 . . . . 159.4(3) ?
    C4 C1 C3 O2 . . . . -82.8(3) ?
    Cu1 O3 C4 C1 . . . . 22.4(3) ?
    N1 C1 C4 O3 . . . . -60.1(3) ?
    C2 C1 C4 O3 . . . . 172.3(3) ?
    C3 C1 C4 O3 . . . . 55.5(3) ?
    C7 N1 C5 C6 . . . . 69.7(4) ?
    C1 N1 C5 C6 . . . . -158.5(3) ?
    Cu1 N1 C5 C6 . . . . -49.5(3) ?
    Cu1 O4 C6 C5 . . . . -28.5(3) ?
    N1 C5 C6 O4 . . . . 53.5(4) ?
    C5 N1 C7 C8 . . . . -91.3(3) ?
    C1 N1 C7 C8 . . . . 139.7(3) ?
    Cu1 N1 C7 C8 . . . . 28.6(3) ?
    Cu1 O5 C8 C7 . . . . 34.4(3) ?
    N1 C7 C8 O5 . . . . -41.6(4) ?
loop_
    _geom_hbond_atom_site_label_D
    _geom_hbond_atom_site_label_H
    _geom_hbond_atom_site_label_A
    _geom_hbond_site_symmetry_A
    _geom_hbond_distance_DH
    _geom_hbond_distance_HA
    _geom_hbond_distance_DA
    _geom_hbond_angle_DHA
    _geom_hbond_publ_flag
    O1 H1 Cl1 4_576 0.833(19) 2.24(2) 3.068(2) 174(4) yes
    O2 H2 O5 2_546 0.856(19) 1.553(19) 2.408(3) 178(4) yes
    O3 H3 O4 2_556 0.818(19) 2.00(2) 2.758(3) 154(4) yes
    O4 H4 O1 4_575 0.819(18) 1.85(2) 2.663(3) 171(4) yes
    C4 H4B Cl1 4_676 0.99 2.97 3.906(3) 157.3 no
    C5 H5A Cl1 4_576 0.99 2.97 3.887(4) 154.6 no
    C7 H7B Cl1 4_576 0.99 2.85 3.727(3) 148.4 no
    C8 H8B O1 3_577 0.99 2.65 3.577(4) 156.8 no
_shelx_space_group_comment     ?
_shelx_estimated_absorpt_T_min     0.700
_shelx_estimated_absorpt_T_max     0.916
_shelx_hkl_file
;
   0   0  -3 8.50747 21.6730   2
   0   0  -3 5.28293 33.4651   1
   0   0  -4 58.4026 28.5721   2
   0   0  -4 119.263 55.4066   1
   0   0   4 109.414 38.5172   2
   0   0   5-18.4421 26.4563   2
   0   0  -5 19.3992 56.0059   1
   0   0   6 60913.6 1443.24   2
   0   0  -6 59011.9 1530.97   1
   0   0   7 192.638 74.6807   2
   0   0  -7-24.6354 52.6965   1
   0   0  -8 11257.8 484.311   1
   0   0   8 10355.2 374.753   2
   0   0   9-14.6568 28.3462   2
   0   0  -9 28.5570 46.3821   1
   0   0  10 717.440 122.451   1
   0   0 -10 528.152 112.513   1
   0   0 -11-7.89511 56.2616   1
   0   0 -12 1335.54 221.889   1
   0   0 -13-24.6287 69.9297   1
   0   0 -14 16459.5 778.706   1
   0   0 -15 148.124 100.044   1
   0   0 -16 3802.22 372.835   1
   0   0 -17-27.2794 80.9737   1
   0   0 -18 216.935 98.3355   1
   0   1   2 7540.22 248.411   3
   0   1  -3-16.2787 36.6843   1
   0  -1  -3 45.2116 48.2183   1
   0  -1  -4 4494.49 205.462   2
   0  -1  -4 5262.09 243.420   1
   0   1  -4 5191.98 255.641   1
   0  -1  -5 57.4231 34.2390   2
   0   1  -5 180.858 73.2896   1
   0  -1  -5 130.707 74.2574   1
   0  -1   6 10576.7 351.861   2
   0  -1  -6 9979.98 425.230   1
   0  -1  -6 9734.67 356.711   2
   0   1  -6 9494.93 414.537   1
   0   1  -7 94.2734 41.9609   1
   0  -1  -7 39.6518 53.0396   1
   0  -1   7 90.1244 27.8052   2
   0  -1  -8 199.028 47.8429   2
   0   1  -8 102.887 45.5135   1
   0  -1   8 204.238 40.1515   2
   0  -1  -8 126.011 66.8570   1
   0   1  -9 159.408 63.4965   1
   0  -1  -9 200.995 48.5847   2
   0  -1  -9 88.0335 45.7448   1
   0  -1   9 301.408 58.3683   2
   0   1 -10 318.330 100.058   1
   0  -1 -10 124.942 71.1495   1
   0  -1  10 195.195 51.0621   2
   0   1  10 222.555 73.0853   1
   0  -1  11 205.985 50.1934   2
   0   1 -11 106.028 93.2193   1
   0  -1 -11 141.461 109.212   1
   0  -1  12 3076.57 206.236   2
   0   1 -12 2299.72 286.869   1
   0  -1 -12 2575.31 310.551   1
   0  -1  13 1332.39 137.738   2
   0  -1 -13 896.193 188.108   1
   0   1 -13 809.818 181.846   1
   0   1 -14 1846.36 236.672   1
   0  -1 -14 1877.34 240.749   1
   0   1 -15 68.6333 42.8911   1
   0  -1 -15 239.556 110.398   1
   0   1 -16 349.518 117.978   1
   0  -1 -16 252.601 79.9832   1
   0   1 -17 123.749 89.9370   1
   0  -1 -17 101.375 60.0456   1
   0   1 -18 1537.74 242.983   1
   0  -1 -18 1218.26 216.264   1
   0   2   0 129001. 2854.31   3
   0   2  -1 310.998 44.8611   3
   0   2   1 261.317 44.7879   3
   0   2   2 1352.08 96.4476   3
   0   2   3 130.074 44.9366   3
   0   2   4 138.815 45.6115   3
   0   2  -4 105.120 60.2150   1
   0   2  -5 548.954 90.5063   1
   0   2   5 546.578 86.7663   3
   0  -2  -6 38413.1 1097.32   1
   0  -2  -6 38791.6 1042.07   2
   0   2  -6 41839.8 1102.64   1
   0   2   6 36833.0 1073.01   3
   0  -2  -7 351.040 91.6993   1
   0   2  -7 575.494 98.5932   1
   0   2   7 456.740 87.3849   3
   0  -2  -7 483.026 85.4178   2
   0   2  -8 21600.8 761.606   1
   0  -2  -8 21929.6 775.801   1
   0   2   8 19638.9 698.391   3
   0  -2  -8 22639.6 681.089   2
   0   2   9 5047.23 324.857   1
   0  -2  -9 4539.95 259.552   2
   0  -2  -9 4547.93 311.709   1
   0  -2   9 4628.43 241.644   2
   0   2  -9 4559.86 305.069   1
   0   2   9 4087.21 276.407   3
   0  -2  10 2427.32 173.581   2
   0  -2 -10 2331.94 182.740   2
   0   2 -10 2436.95 230.216   1
   0  -2 -10 2329.62 237.864   1
   0   2  10 2384.26 209.252   3
   0   2  10 3044.06 261.307   1
   0   2 -11 3088.84 268.186   1
   0  -2 -11 3210.57 227.787   2
   0  -2  11 3391.15 212.736   2
   0  -2 -11 2189.56 291.744   1
   0   2 -12 375.105 104.202   1
   0  -2 -12 496.888 135.987   1
   0  -2  12 599.633 89.5912   2
   0  -2 -12 582.548 93.5107   2
   0   2 -13 65.3616 63.5811   1
   0  -2  13 85.3989 44.9146   2
   0  -2 -13-36.9523 81.8262   1
   0  -2  14 8032.92 377.890   2
   0   2 -14 7350.53 487.494   1
   0  -2 -14 7541.64 503.548   1
   0  -2 -15 73.4574 62.9870   1
   0   2 -15 190.797 93.4285   1
   0  -2  15 103.191 52.2853   2
   0  -2 -16 2063.09 265.980   1
   0   2 -16 2362.79 283.495   1
   0   2 -17 167.918 87.5436   1
   0  -2 -17 79.2805 64.1629   1
   0   2 -18 640.619 162.958   1
   0   3   0 28.5898 36.6743   3
   0   3   1-5.56990 31.2786   3
   0   3  -1 69.3026 30.0552   3
   0  -3   2 36050.1 879.907   3
   0   3   2 30687.2 866.558   3
   0   3   3 135.986 46.5072   3
   0   3   4 522.924 86.3521   3
   0   3  -5 181.142 70.9223   1
   0   3   5 108.993 43.4061   3
   0   3   6 9068.19 406.311   3
   0   3  -6 9295.50 404.330   1
   0  -3  -7 174.950 82.2652   2
   0   3   7 27.1178 34.7760   3
   0   3  -7 84.1716 60.7675   1
   0   3   7 15.1725 33.5886   1
   0   3  -8 1001.13 142.739   1
   0  -3  -8 887.016 117.819   2
   0   3   8 915.409 131.431   1
   0   3   8 1122.78 140.098   3
   0   3   9-15.2856 37.8474   1
   0   3  -9-55.3859 51.7192   1
   0   3   9 68.5616 60.3412   3
   0  -3  -9 42.9028 36.8238   2
   0  -3 -10 5500.79 314.822   2
   0   3 -10 5205.62 352.613   1
   0   3 -11-148.547 71.7378   1
   0  -3  11 41.3312 40.6432   2
   0  -3 -11-137.683 57.4727   2
   0  -3 -12 18913.7 678.430   2
   0   3 -12 17932.1 764.097   1
   0  -3  12 17640.9 627.277   2
   0  -3 -13 2139.59 196.920   2
   0   3 -13 2052.92 237.010   1
   0  -3  13 2211.56 181.113   2
   0  -3 -14 6566.33 365.237   2
   0  -3  14 7223.62 356.926   2
   0   3 -14 6203.47 438.697   1
   0   3 -15 132.316 84.0036   1
   0  -3  15 119.042 53.2442   2
   0   3 -16 1231.96 203.795   1
   0   3 -17 116.922 81.6950   1
   0   4   0 362.577 64.1762   3
   0  -4   0 268.376 61.7408   3
   0  -4  -1 377.132 74.9572   3
   0  -4   1 358.962 66.4526   3
   0   4   1 316.374 59.5387   3
   0   4  -1 413.575 69.6407   3
   0   4   2 578.283 79.8688   3
   0  -4   2 771.880 88.7267   3
   0  -4  -2 566.715 84.0966   3
   0  -4  -3 84.6199 42.3773   3
   0  -4   3 103.991 40.7834   3
   0   4   3 58.4609 47.5220   3
   0  -4  -4 2241.21 177.621   3
   0   4   4 2415.93 183.124   3
   0  -4   4 3124.76 198.965   3
   0  -4  -5 122.350 62.9182   3
   0   4   5 58.9574 30.0117   3
   0   4   6 16094.8 606.888   3
   0   4   6 15669.8 601.373   1
   0   4  -6 18286.3 636.058   1
   0   4   7 222.849 68.8611   3
   0   4   7 115.610 52.5184   1
   0   4  -7 34.8189 51.2383   1
   0   4   8 24736.7 861.003   3
   0   4  -8 24331.2 865.849   1
   0   4   8 24873.2 865.594   1
   0   4   9 173.212 73.8803   3
   0   4   9 138.974 62.8856   1
   0   4  -9 133.633 69.5899   1
   0  -4  -9 107.137 50.7380   2
   0   4 -10 4135.87 317.261   1
   0  -4 -10 4783.02 310.339   2
   0  -4 -11 178.892 73.6047   2
   0   4 -11 105.750 63.1892   1
   0   4 -12 139.732 77.1731   1
   0  -4 -12 226.900 67.3021   2
   0   4 -13 218.096 90.0070   1
   0  -4  13 76.2436 24.5983   2
   0  -4  14 4164.75 268.718   2
   0   4 -14 3634.50 333.557   1
   0   4 -15 185.409 62.0031   1
   0  -4  15 190.002 55.2142   2
   0   4 -16 2630.47 301.782   1
   0   4 -17 187.402 98.5120   1
   0  -5   0-30.3230 36.1350   3
   0   5   0-20.8932 33.8338   3
   0  -5   1 56.6727 38.0813   3
   0   5  -1 73.2216 40.2329   3
   0   5   1 53.8576 24.8454   3
   0  -5  -1 103.012 50.0892   3
   0  -5   2 5777.35 277.847   3
   0   5   2 5043.37 261.515   3
   0  -5  -2 5398.58 285.069   3
   0  -5   3 174.899 51.0391   3
   0  -5  -3 138.728 53.9499   3
   0   5   3 242.461 56.3105   3
   0  -5   4 1340.34 138.103   3
   0  -5  -4 898.875 118.568   3
   0   5   4 1117.08 124.223   3
   0  -5  -5 158.645 57.8424   3
   0   5   5 99.0862 57.0961   3
   0  -5   5 121.840 48.6367   3
   0   5   6 7551.17 387.945   3
   0   5   6 7882.03 390.445   1
   0  -5  -6 6364.58 348.999   3
   0   5   7 616.616 107.929   1
   0   5  -7 640.380 122.921   1
   0   5   7 509.711 105.799   3
   0   5   8 518.805 105.479   3
   0   5   8 540.656 108.100   1
   0   5  -8 562.486 125.920   1
   0   5  -9 529.334 119.721   1
   0  -5 -10 2050.09 213.280   2
   0   5 -10 1635.29 205.142   1
   0   5 -11 2150.98 251.042   1
   0   5 -12 7769.72 497.979   1
   0   5 -13 80.2262 63.7589   1
   0   5 -14 2678.15 292.111   1
   0  -5  14 2512.02 215.409   2
   0  -5  15 129.585 53.3580   2
   0   5 -15 162.984 88.0718   1
   0   5 -16 827.411 174.803   1
   0   5 -17 133.042 90.0746   1
   0  -6   0 48010.5 1284.25   3
   0   6   0 46022.6 1261.45   3
   0   6   1 812.355 106.885   3
   0  -6  -1 781.152 116.245   3
   0   6  -1 978.087 116.334   3
   0  -6   1 688.014 104.494   3
   0  -6  -2 23175.1 771.558   3
   0   6   2 24056.8 770.827   3
   0  -6   2 25479.0 772.504   3
   0   6   3 1245.20 131.806   3
   0  -6   3 1577.31 150.984   3
   0  -6  -3 1223.17 141.362   3
   0   6   4 6589.11 346.665   3
   0  -6  -4 6419.13 354.051   3
   0   6   5 138.656 52.8306   3
   0  -6   5 101.148 50.5047   3
   0  -6  -5 105.959 51.6846   3
   0   6   6 12636.3 552.250   3
   0  -6   6 14181.9 568.386   3
   0   6   7 310.325 82.6384   1
   0   6   7 229.805 73.9016   3
   0  -6   7 208.849 55.8739   3
   0   6  -8 19412.7 782.602   1
   0   6  -9 61.7460 59.0153   1
   0   6 -10 1930.96 233.383   1
   0   6 -11 1536.82 220.816   1
   0   6 -12 943.187 176.354   1
   0   6 -13 2.83339 54.2009   1
   0   6 -14 7193.67 517.676   1
   0   6 -15 756.541 176.989   1
   0   6 -16 3985.21 389.905   1
   0  -7   0-25.6207 41.1446   3
   0   7   0-19.2959 39.4665   3
   0   7   1 1706.21 163.324   3
   0  -7   1 1645.64 162.033   3
   0   7  -1 1542.25 158.246   3
   0  -7  -1 1576.49 162.979   3
   0  -7   2 3085.45 225.063   3
   0   7   2 2583.69 202.833   3
   0  -7  -2 2915.57 223.612   3
   0   7   3-29.2351 33.1842   3
   0  -7   3-1.57208 28.0493   3
   0  -7  -3 58.9032 43.6614   3
   0   7   4 877.533 124.865   3
   0  -7  -4 845.398 123.196   3
   0  -7   4 1073.31 133.557   3
   0  -7   5 754.473 116.885   3
   0  -7  -5 467.351 100.769   3
   0   7   5 348.808 87.3414   3
   0   7   6 2786.22 241.781   3
   0  -7  -6 2749.52 239.992   3
   0  -7   6 3274.10 260.611   3
   0  -7   7 199.296 75.4324   3
   0  -7  -7-8.23894 45.3367   3
   0  -7   8 614.102 119.020   3
   0   7  -8 527.156 127.117   1
   0  -7   9 337.529 98.6730   3
   0   7  -9 356.565 116.606   1
   0   7 -10-89.1763 75.6503   1
   0  -7  10 66.0253 68.9177   3
   0   7 -11 548.830 131.842   1
   0   7 -12 284.233 119.357   1
   0   7 -13 251.185 124.465   1
   0   7 -14 1005.51 200.160   1
   0   7 -15 87.3347 65.9331   1
   0   8   0 39602.5 1162.45   3
   0  -8   0 38226.8 1162.62   3
   0   8   1 27.9694 29.4973   3
   0  -8   1 3.60028 31.4551   3
   0  -8  -1 42.4301 37.3867   3
   0   8  -1 33.2381 30.7780   3
   0   8   2 14585.4 578.080   3
   0  -8   2 13383.8 550.108   3
   0  -8  -2 13082.6 569.130   3
   0   8   3 1676.07 175.404   3
   0  -8  -3 1538.54 173.571   3
   0  -8   3 1645.10 171.597   3
   0  -8   4 1288.33 151.670   3
   0  -8  -4 1283.70 160.835   3
   0   8   4 1318.09 160.353   3
   0  -8   5 10.7050 48.0548   3
   0  -8  -5 83.6990 55.5233   3
   0  -8   6 9876.50 486.538   3
   0  -8  -6 7726.82 447.005   3
   0  -8  -7 529.285 114.257   3
   0  -8   7 583.708 121.391   3
   0  -8   8 11946.5 603.072   3
   0  -8   9 1713.17 213.246   3
   0   8  -9 2357.98 272.325   1
   0   8 -10 1079.80 194.650   1
   0  -8  10 1027.76 178.054   3
   0  -8  11-18.5723 51.4448   3
   0   8 -11-0.55018 56.0156   1
   0   8 -12 1135.61 219.963   1
   0  -8  12 1279.08 212.213   3
   0   8 -13 582.416 155.362   1
   0  -8  13 273.019 101.356   3
   0   8 -14 4935.65 454.177   1
   0  -8  14 4492.85 415.798   3
   0  -8  15 383.795 126.525   3
   0   9   0 6.00154 26.4963   3
   0  -9   0-37.2666 52.1766   3
   0   9  -1 2189.50 203.887   3
   0   9   1 2134.11 204.844   3
   0  -9  -1 1991.40 202.771   3
   0  -9   1 2145.75 204.663   3
   0  -9   2 1336.26 155.907   3
   0  -9  -2 1574.76 182.324   3
   0  -9  -3 120.125 55.3277   3
   0  -9   3 100.407 50.3554   3
   0  -9  -4 157.396 66.2523   3
   0  -9   4 173.807 62.2455   3
   0  -9  -5 1453.09 184.778   3
   0  -9   5 1407.68 168.970   3
   0  -9  -6 1273.15 176.035   3
   0  -9   6 1400.28 179.231   3
   0  -9   7 10.0540 46.9301   3
   0  -9  -7-3.82665 37.9321   3
   0  -9   8 1506.96 202.425   3
   0  -9   9 339.205 129.189   3
   0   9  -9 289.799 110.893   1
   0   9 -10 686.113 168.905   1
   0  -9  10 586.140 142.272   3
   0   9 -11 701.484 164.106   1
   0  -9  11 652.875 155.309   3
   0   9 -12 3717.44 385.368   1
   0  -9  12 3107.95 341.318   3
   0  -9  13 3205.22 344.680   3
   0   9 -13 3873.18 396.864   1
   0  -9  14 3687.99 367.178   3
   0 -10   0 2764.42 249.887   3
   0 -10  -1 68.5591 52.7859   3
   0 -10   1 28.8410 40.2889   3
   0 -10   2 846.160 133.463   3
   0 -10  -2 1126.47 160.148   3
   0 -10  -3 22.0478 48.0297   3
   0 -10   3 142.716 61.4861   3
   0 -10  -4 607.173 125.966   3
   0 -10   4 444.905 96.0175   3
   0 -10   5 48.7074 46.6918   3
   0 -10  -5 49.9772 43.5179   3
   0 -10  -6 4666.04 355.964   3
   0 -10   6 4714.74 348.432   3
   0 -10  -7 418.199 104.564   3
   0 -10   7 440.860 112.249   3
   0 -10   8 7351.52 477.755   3
   0 -10   9 1273.84 203.016   3
   0  10  -9 1342.84 228.665   1
   0  10 -10 2743.52 330.226   1
   0 -10  10 2609.86 303.304   3
   0  10 -11 368.136 134.638   1
   0 -10  11 420.414 136.465   3
   0  10 -12 1119.98 217.885   1
   0 -10  12 1339.75 218.944   3
   0 -10  13 222.990 101.732   3
   0 -11   0 63.7818 56.3394   3
   0 -11  -1 277.351 88.0658   3
   0 -11   1 206.823 69.9874   3
   0 -11   2 104.446 56.8188   3
   0 -11  -2 114.996 47.8979   3
   0 -11  -3-35.0365 52.1448   3
   0 -11   3 18.9501 35.5272   3
   0 -11   4 41.2430 34.5364   3
   0 -11  -4 256.492 89.6298   3
   0 -11  -5 670.254 139.158   3
   0 -11   5 655.320 126.581   3
   0 -11   6 1665.52 214.955   3
   0 -11  -6 1527.49 210.037   3
   0 -11  -7-53.9658 53.8844   3
   0 -11   7-15.7694 45.2472   3
   0 -11   8 837.854 160.755   3
   0  11  -9 716.285 182.310   1
   0 -11   9 528.481 136.907   3
   0 -11  10 1777.58 243.976   3
   0  11 -10 1705.15 264.155   1
   0 -11  11 178.625 76.0902   3
   0  11 -11 320.789 131.254   1
   0 -11  12 5454.74 442.175   3
   0 -12   0 1523.87 204.690   3
   0 -12  -1 1424.51 196.966   3
   0 -12   1 1289.55 186.220   3
   0 -12   2 2839.03 280.962   3
   0 -12  -2 3045.54 291.642   3
   0 -12   3 72.6572 56.7882   3
   0 -12  -3 179.974 88.3042   3
   0 -12  -4 2632.11 278.748   3
   0 -12   4 2481.09 260.630   3
   0 -12  -5 12.6941 48.8628   3
   0 -12   5 82.2870 68.1058   3
   0 -12   6 2516.17 264.274   3
   0 -12  -6 2158.62 255.778   3
   0 -12   7 1237.50 184.693   3
   0 -12  -7 1095.48 177.438   3
   0 -12   8 3289.26 320.932   3
   0 -12   9 148.630 84.7691   3
   0  12  -9 220.652 109.276   1
   0 -12  10 1205.25 194.974   3
   0 -12  11 111.610 69.7079   3
   0 -13   0 44.1444 66.4743   3
   0 -13  -1 27.7580 38.7931   3
   0 -13   1 12.1985 38.6801   3
   0 -13   2-3.23305 34.6998   3
   0 -13  -2-23.1503 55.6640   3
   0 -13   3 85.5204 52.2525   3
   0 -13  -3 3.98151 45.6947   3
   0 -13  -4 554.684 127.026   3
   0 -13   4 579.190 120.563   3
   0 -13   5 157.524 65.1843   3
   0 -13  -5 386.269 106.284   3
   0 -13   6 848.504 152.974   3
   0 -13  -6 640.367 137.667   3
   0 -13  -7 415.028 105.664   3
   0 -13   7 454.732 110.985   3
   0 -13   8 221.649 74.4830   3
   1   0 -18 157.870 91.1350   1
   1   0 -17-36.2272 78.7878   1
   1   0 -16-31.1329 71.0081   1
   1   0 -15 5404.06 427.785   1
   1   0 -14 208.236 100.181   1
   1   0 -13 11076.0 619.257   1
   1   0 -12-32.0667 50.4471   1
   1   0 -11 6055.77 420.622   1
  -1   0  10-16.6979 32.2633   1
   1   0 -10-28.0269 51.6482   1
  -1   0   9 3517.23 253.876   1
   1   0  -9 3230.11 247.647   1
   1   0  -8-49.9744 52.2256   1
   1   0  -7 46288.6 1249.47   1
   1   0  -6-34.3631 42.4874   1
   1   0  -5 37725.7 962.019   1
   1   0  -5 35268.4 826.936   2
   1   0  -4-12.6531 40.6152   1
   1   0  -3 1816.35 110.745   1
   1   0  -2-11.6878 22.3720   1
   1   0   2 24.1265 26.0378   3
  -1   0  -2 56.4785 37.6183   1
  -1   0  -3 12048.4 562.996   1
   1   0   3 28004.1 598.426   3
  -1   0  -4 11.9996 54.7063   1
   1   0   5 192.221 65.4039   2
  -1   0  -5 148.276 56.5008   1
  -1   0  -6 4.48270 61.2635   1
   1   0   6 33.8487 37.6164   2
   1   0   7 21149.4 679.793   2
  -1   0  -7 22758.4 750.656   1
   1   0   8-51.1244 60.1370   2
  -1   0  -8 169.247 79.8415   1
   1   0   9 27292.7 867.333   2
  -1   0  -9 29525.8 959.193   1
   1   0  10 25.3112 42.9762   2
  -1   0 -10-20.1819 58.9919   1
   1   0  10-14.5264 48.4900   1
  -1   0 -11 37.0566 62.8660   1
   1   0  11 21.1915 42.9879   2
   1   0  12-40.1066 36.2204   2
  -1   0 -12-33.3437 63.6703   1
  -1   0 -13-11.1245 76.5576   1
   1   0  13 92.8225 52.7417   2
  -1   0 -14 23.6242 53.8800   1
  -1   0 -15 7651.73 519.712   1
  -1   0 -16 21.8996 66.3205   1
  -1   0 -17 1571.40 245.137   1
  -1   0 -18 228.842 113.775   1
   1   1 -18 875.447 186.568   1
   1  -1 -18 677.425 172.577   1
   1   1 -17 848.272 175.986   1
   1  -1 -17 980.751 194.649   1
   1   1 -16 87.0541 76.2879   1
   1  -1 -16 15.7365 69.2559   1
   1   1 -15 3900.78 359.653   1
   1  -1 -15 4184.79 381.403   1
   1  -1 -14 191.426 87.6800   1
   1   1 -14 295.899 102.458   1
   1   1 -13 8867.46 552.821   1
   1  -1 -13 10231.3 566.283   1
   1   1 -12 385.950 124.729   1
   1  -1 -12 456.393 121.933   1
   1   1 -11 2472.31 287.029   1
   1  -1 -11 2710.62 279.344   1
   1  -1 -10 1002.62 95.5102   2
  -1  -1  10 1244.32 157.789   1
   1   1 -10 894.274 144.790   1
   1  -1 -10 933.397 147.050   1
  -1   1  10 1271.23 158.954   1
   1  -1  -9 1046.41 135.869   1
   1   1  -9 826.112 129.303   1
   1  -1  -9 978.096 88.2601   2
  -1   1   9 1065.03 137.351   1
  -1  -1   9 897.911 70.0377   2
  -1   1   8 2227.55 188.045   1
   1  -1  -8 1975.97 124.137   2
  -1  -1   8 1985.94 104.444   2
   1  -1  -8 2124.18 191.043   1
   1   1  -8 1687.63 168.695   1
  -1   1   7 24035.0 728.734   1
  -1  -1   7 21843.8 548.431   2
   1  -1  -7 22192.9 722.115   1
   1  -1  -7 21824.6 599.805   2
   1   1  -7 21381.5 720.714   1
   1  -1  -6 1484.70 103.244   2
  -1  -1   6 1562.07 76.8580   2
   1   1  -6 1295.24 139.467   1
   1  -1  -6 1470.41 143.742   1
  -1   1   6 1661.82 141.452   1
  -1   1   5 7904.14 307.883   1
   1  -1  -5 8299.33 325.403   1
   1   1  -5 7327.46 323.466   1
  -1   1   4 103.452 36.4952   1
   1   1  -4 110.723 42.4097   1
   1  -1  -4 121.524 44.0154   1
  -1   1   3 4275.15 176.087   1
   1  -1  -3 4669.60 184.841   1
   1  -1  -2 106.703 25.8440   1
  -1  -1   1 18939.6 465.814   2
   1   1  -1 16744.7 486.165   3
   1   1   0 98.6188 30.4335   3
  -1  -1   0 57.6019 21.9961   2
  -1   1  -1 1210.06 62.5063   1
   1   1   1 1101.94 87.2858   3
  -1  -1  -1 1255.08 90.4081   2
  -1   1  -2 1992.35 103.483   1
  -1  -1  -2 1680.54 113.772   2
   1   1   2 1674.70 114.093   3
   1   1   3 10443.2 384.595   3
  -1  -1  -3 11401.8 396.615   2
  -1   1  -4 1304.65 117.438   1
   1   1   4 1163.66 110.121   3
  -1  -1  -4 1115.42 117.405   2
  -1  -1  -5 746.573 110.621   1
  -1  -1  -5 675.414 91.8528   2
   1   1   5 702.734 91.9689   2
  -1   1  -5 864.202 97.0121   1
   1   1   5 741.299 92.1922   3
  -1  -1  -6 478.266 79.0024   2
   1   1   6 472.118 82.5531   3
   1   1   6 597.694 93.9428   2
  -1  -1  -6 588.610 103.046   1
   1  -1   6 427.405 83.2430   2
  -1   1  -6 480.969 88.8974   1
  -1  -1  -7 2614.17 215.359   1
  -1   1  -7 2239.73 187.258   1
   1   1   7 2113.04 173.953   3
   1  -1   7 2013.21 173.288   2
  -1  -1  -7 1940.26 172.322   2
   1   1   7 2208.04 179.837   2
   1   1   8 606.398 104.203   2
  -1   1  -8 726.970 114.064   1
  -1  -1  -8 410.045 83.3602   2
   1  -1   8 647.544 99.9303   2
  -1  -1  -8 622.646 118.982   1
   1   1   8 618.231 93.2717   3
   1   1   9 104.919 55.8742   3
  -1  -1  -9 73.3417 65.6918   1
   1  -1   9 41.2899 35.6291   2
   1   1   9-1.43244 35.6288   2
  -1   1  -9 101.418 51.5536   1
  -1   1 -10 231.040 71.4055   1
   1  -1  10 261.305 69.8207   1
   1  -1  10 168.028 51.5941   2
   1   1  10 233.443 68.1059   3
  -1  -1 -10 340.914 108.709   1
   1  -1  11 2622.36 210.045   2
  -1   1 -11 2657.38 253.250   1
  -1  -1 -11 2304.44 239.679   1
  -1   1 -12 13.5692 54.4878   1
  -1  -1 -12 155.205 86.9174   1
   1  -1  12 77.3837 54.9214   2
   1  -1  13 2872.09 235.400   2
  -1  -1 -13 3071.37 305.423   1
  -1   1 -13 2749.19 278.914   1
   1  -1  14 253.268 74.9970   2
  -1   1 -14 354.749 116.347   1
  -1  -1 -14 225.793 95.9327   1
  -1   1 -15 1899.83 247.908   1
   1  -1  15 1751.03 194.791   2
  -1  -1 -15 1735.38 240.290   1
  -1  -1 -16 186.148 112.706   1
  -1   1 -16-10.4896 49.1230   1
  -1   1 -17 639.812 161.525   1
  -1  -1 -17 500.167 126.975   1
  -1   1 -18 628.773 163.250   1
  -1  -1 -18 450.781 128.444   1
   1   2 -18 91.9393 92.7691   1
   1  -2 -18-1.32092 63.4440   1
   1   2 -17 141.080 93.9380   1
   1  -2 -17 143.587 72.1649   1
   1  -2 -16 59.9701 70.5989   1
   1   2 -16 4.68103 82.0726   1
   1   2 -15 3419.99 335.744   1
   1  -2 -15 3762.22 352.592   1
   1   2 -14-77.1019 69.9529   1
   1  -2 -14 30.1754 59.0670   1
   1  -2 -13 2724.71 280.959   1
   1  -2 -13 2825.31 195.748   2
   1   2 -13 2152.72 273.520   1
   1   2 -12 1307.02 226.295   1
   1  -2 -12 2254.29 171.057   2
  -1  -2  12 2417.30 144.998   2
   1  -2 -12 2258.77 245.310   1
  -1  -2  11 716.322 73.7490   2
   1  -2 -11 586.780 114.639   1
   1   2 -11 510.433 140.730   1
   1  -2 -11 578.726 80.8053   2
  -1  -2  10-21.1979 25.2006   2
   1  -2 -10-21.6155 47.3177   1
  -1   2  10 40.0483 49.6801   1
   1  -2 -10-11.5050 23.1542   2
   1   2 -10 16.5299 51.0628   1
   1  -2  -9 1582.66 131.154   2
  -1  -2   9 1512.88 102.772   2
   1   2  -9 1322.07 161.290   1
  -1   2   9 1698.67 173.000   1
   1  -2  -9 1406.77 168.893   1
   1   2  -8 949.635 132.611   1
   1  -2  -8 1149.16 142.820   1
   1  -2  -8 1178.79 113.674   2
  -1  -2   8 1104.11 82.9343   2
  -1   2   8 1218.78 139.593   1
  -1   2   7 23368.9 729.414   1
   1  -2  -7 23041.4 746.083   1
   1   2  -7 21381.3 738.387   1
  -1   2   6 86.8692 45.0935   1
   1  -2  -6 45.4185 42.8164   1
   1   2  -6 13.3835 46.1410   1
  -1   2   5 16764.9 536.401   1
   1   2  -5 15782.9 565.614   1
   1  -2  -5 16439.1 539.357   1
   1  -2  -4 1091.37 104.117   1
  -1   2   4 1117.01 99.0316   1
  -1   2   3 3246.62 165.679   1
  -1   2   2 1009.00 73.0048   3
   1   2  -1 30108.1 859.117   3
   1  -2  -1 30309.1 774.927   3
   1   2   0 928.792 84.2845   3
   1   2   1 52304.3 1276.52   3
   1   2   2 544.943 74.0624   3
  -1   2  -2 551.552 66.8866   1
  -1  -2  -3 16801.7 558.151   2
   1   2   3 16916.9 562.260   3
   1   2   4 498.588 86.9541   3
   1  -2   4 513.135 73.7373   1
  -1  -2  -4 410.753 70.1645   2
  -1   2  -4 446.057 71.7326   1
   1   2   5 1803.39 155.687   3
  -1   2  -5 1761.11 147.869   1
  -1  -2  -5 1466.77 138.048   2
   1  -2   5 1723.51 144.123   1
   1   2   6 3739.37 246.302   3
  -1   2  -6 4084.24 242.923   1
  -1  -2  -6 3136.22 210.802   2
   1   2   7 19240.4 682.621   3
  -1  -2  -7 19812.1 663.350   2
  -1   2  -7 20424.0 689.693   1
   1  -2   8 8458.84 412.319   1
  -1  -2  -8 8262.92 384.575   2
   1   2   8 8181.92 396.564   3
  -1   2  -8 7474.67 383.300   1
   1  -2   9 24992.8 848.495   1
  -1   2  -9 22988.3 819.982   1
   1   2   9 23745.3 812.345   3
  -1  -2  -9 24824.6 803.464   2
   1  -2   9 22732.7 776.213   2
  -1   2 -10 309.428 82.7644   1
   1  -2  10 296.047 66.3132   2
  -1  -2 -10 266.077 80.7925   2
  -1  -2 -11 927.737 179.008   1
  -1   2 -11 1625.90 195.036   1
  -1  -2 -11 1423.59 160.490   2
   1  -2  11 1777.99 174.427   2
  -1  -2 -12 121.537 101.966   1
  -1  -2 -12-34.9027 42.3917   2
  -1   2 -12 5.55262 50.5729   1
   1  -2  12-31.5906 50.8360   2
  -1   2 -13 1595.23 208.308   1
   1  -2  13 1517.97 169.377   2
  -1   2 -14 31.3748 64.5366   1
   1  -2  14-38.9596 37.7439   2
   1  -2  15 11289.6 523.491   2
  -1   2 -15 10686.8 615.049   1
   1  -2  16 21.3353 29.1077   2
  -1   2 -16 78.4924 61.4300   1
  -1   2 -17 2102.97 275.875   1
   1   3 -17 1284.59 224.056   1
   1   3 -16 67.6819 69.8081   1
   1   3 -15 520.220 132.580   1
  -1  -3  14 152.524 40.7692   2
   1   3 -14 46.6259 58.6740   1
   1  -3 -13 4508.11 269.436   2
   1   3 -13 4010.24 339.091   1
  -1  -3  13 4854.36 232.083   2
   1  -3 -13 4344.51 352.223   1
   1   3 -12 795.080 167.001   1
   1  -3 -12 1226.29 176.122   1
  -1  -3  12 1095.56 98.6997   2
   1  -3 -12 841.884 109.949   2
   1  -3 -11 5834.56 300.677   2
   1  -3 -11 5121.35 360.669   1
  -1  -3  11 5914.20 253.609   2
   1   3 -10 462.481 144.189   1
  -1   3  10 701.158 111.013   3
  -1   3  10 1018.79 145.229   1
   1  -3 -10 1007.34 115.211   2
   1  -3 -10 889.656 140.836   1
   1  -3  -9 65.8304 32.9530   2
  -1   3   9 111.174 41.0488   3
  -1   3   9 188.312 64.9655   1
   1   3  -9 190.148 88.5414   1
   1   3  -8 2395.61 214.204   1
  -1   3   8 2345.74 191.436   3
  -1   3   8 2293.06 195.273   1
  -1   3   7 1019.55 121.001   3
  -1   3   7 937.625 120.443   1
   1   3  -7 847.605 121.093   1
  -1   3   6 2737.09 193.777   3
  -1   3   6 2922.32 204.184   1
  -1   3   5 1414.73 129.346   1
  -1   3   5 1464.71 126.684   3
  -1   3   4 26.0513 30.7021   3
  -1   3   4 84.4955 41.3144   1
  -1   3   3 1486.84 107.475   3
   1  -3  -2 2054.85 120.188   3
  -1   3   2 2417.55 127.700   3
   1   3  -2 2075.54 156.456   3
   1   3  -1 3068.95 189.647   3
  -1   3   1 3426.00 142.791   3
   1  -3  -1 3226.83 146.155   3
  -1   3   0 94.2340 26.7377   3
   1  -3   0 138.781 32.1293   3
   1   3   0 111.591 49.2197   3
   1  -3   1 3056.38 134.735   3
   1   3   1 2955.59 182.744   3
   1   3   2 1243.05 118.474   3
   1   3   3 213.504 61.2980   3
   1   3   4 41.7654 45.2358   3
  -1   3  -4 69.0950 41.4368   1
  -1   3  -5 10686.5 404.172   1
  -1  -3  -5 9076.13 410.682   2
   1   3   5 9199.13 415.774   3
  -1  -3  -6 122.747 66.2085   2
   1   3   6 64.4938 56.8994   3
  -1   3  -6 0.99905 37.5596   1
  -1   3  -7 12307.9 503.733   1
  -1  -3  -7 11855.7 505.538   2
   1   3   7 11957.4 512.131   3
  -1   3  -8 855.627 125.010   1
   1   3   8 799.793 123.754   3
  -1  -3  -8 1102.59 137.236   2
  -1   3  -9 42.5620 42.0429   1
   1   3   9 44.9867 38.8519   1
  -1  -3  -9-13.8651 59.8930   2
   1   3   9 31.3272 41.1369   3
  -1  -3 -10 356.136 87.2909   2
  -1   3 -10 478.716 106.633   1
   1  -3  11 884.555 129.576   2
  -1  -3 -11 813.900 128.273   2
  -1   3 -11 836.180 139.475   1
   1  -3  12 539.886 97.0955   2
  -1   3 -12 531.423 129.166   1
  -1   3 -13 4912.96 376.340   1
   1  -3  13 4769.17 317.251   2
  -1   3 -14 211.595 76.5317   1
   1  -3  14 148.992 61.6472   2
  -1   3 -15 3991.82 367.346   1
   1  -3  15 4327.44 308.348   2
  -1   3 -16 177.011 84.1606   1
   1  -3  16-62.9916 46.1836   2
  -1   3 -17 1021.52 192.533   1
   1   4 -17 75.7970 95.2506   1
   1   4 -16 150.486 97.9519   1
   1   4 -15 3026.50 315.655   1
   1   4 -14 118.025 51.3249   1
  -1  -4  14-1.94618 26.4011   2
   1  -4 -13 396.496 79.1117   2
   1   4 -13 342.849 95.3863   1
  -1  -4  13 615.201 82.4757   2
  -1  -4  12 385.470 68.9445   2
   1  -4 -12 338.482 72.8991   2
   1   4 -12 348.382 122.091   1
   1   4 -11 55.0767 70.6120   1
   1  -4 -11 79.1640 52.7004   2
   1   4 -10 1479.12 191.136   1
  -1   4  10 1571.20 177.963   1
   1  -4 -10 1852.74 189.360   2
  -1   4   9 4230.30 288.112   3
   1   4  -9 3351.51 276.965   1
  -1   4   9 3952.17 286.131   1
  -1   4   8 444.989 95.2684   1
   1   4  -8 556.093 106.973   1
  -1   4   8 544.792 103.219   3
   1   4  -7 16480.7 655.027   1
  -1   4   7 16830.0 617.178   1
  -1   4   7 16035.8 594.608   3
  -1   4   6 2483.75 200.697   1
  -1   4   6 2464.11 194.657   3
  -1   4   5 8317.15 354.602   3
  -1   4   5 8269.28 362.512   1
  -1   4   4 1471.42 127.951   3
   1  -4  -3 123.738 42.5847   3
  -1   4   3 158.347 44.0312   3
  -1   4   2 425.553 57.3033   3
   1   4  -2 496.441 91.6170   3
   1  -4  -2 392.880 61.1369   3
  -1   4   1 13417.3 407.794   3
   1   4  -1 13260.1 486.192   3
   1  -4  -1 13582.5 422.712   3
   1   4   0 483.647 85.3232   3
  -1   4   0 638.996 67.2516   3
   1  -4   0 821.598 75.9954   3
   1  -4   1 49619.8 1144.18   3
   1   4   1 42620.5 1228.14   3
   1   4   2 115.094 54.6750   3
   1  -4   2 80.8003 35.1972   3
   1  -4   3 19053.1 575.311   3
   1   4   3 18210.5 630.655   3
   1   4   4 1686.71 160.455   3
  -1   4  -5 13062.8 482.481   1
   1   4   5 11507.3 494.686   3
  -1   4  -6 36.6611 42.7762   1
  -1  -4  -6 43.9685 42.2067   2
   1   4   6-29.7832 39.4553   3
   1   4   7 22471.2 805.835   3
  -1   4  -7 23332.9 775.119   1
  -1  -4  -7 21548.7 794.366   2
   1   4   8 599.397 115.328   3
  -1  -4  -8 825.635 131.740   2
   1   4   8 701.094 121.009   1
  -1   4  -8 749.507 128.529   1
  -1  -4  -9 15770.4 665.185   2
  -1   4  -9 15794.0 650.195   1
  -1   4 -10 618.151 125.925   1
  -1  -4 -10 712.727 121.121   2
  -1   4 -11 3088.55 274.928   1
  -1   4 -12 19.1213 62.6357   1
  -1   4 -13 3992.29 335.336   1
   1  -4  13 3901.75 288.451   2
   1  -4  14 76.3374 42.0615   2
  -1   4 -14 228.772 91.2294   1
   1  -4  15 8502.03 451.830   2
  -1   4 -15 8151.71 532.695   1
  -1   4 -16 165.357 93.8876   1
   1  -4  16 12.1404 37.9829   2
  -1   4 -17 1599.08 236.220   1
   1   5 -16 539.529 135.502   1
   1   5 -15 1099.16 200.667   1
  -1  -5  14 138.543 45.1047   2
   1   5 -14 137.690 79.5083   1
   1   5 -13 4982.27 416.606   1
   1  -5 -12 287.232 73.1649   2
   1   5 -12 353.210 113.667   1
   1  -5 -11 7450.48 404.924   2
   1   5 -11 7484.72 474.903   1
   1   5 -10 1038.48 180.849   1
   1   5  -9 568.848 136.231   1
  -1   5   9 540.066 106.689   1
  -1   5   9 533.177 111.406   3
  -1   5   8 263.406 64.3818   3
   1   5  -8 158.644 69.5680   1
  -1   5   8 191.366 67.8027   1
  -1   5   7 691.533 113.337   1
  -1   5   7 536.239 94.0971   3
  -1  -5   7 481.435 120.374   3
  -1   5   6 1317.45 143.601   1
  -1  -5   6 1518.75 167.952   3
  -1   5   6 1516.55 150.086   3
  -1   5   5 3500.27 220.018   3
  -1  -5   5 3454.88 269.306   3
  -1   5   4 901.889 104.761   3
   1  -5  -4 913.195 104.051   3
  -1  -5   4 1021.71 129.137   3
  -1   5   3 86.4063 34.5901   3
   1  -5  -3 129.029 41.8455   3
  -1  -5   3 90.5354 56.3488   3
   1  -5  -2 2734.50 171.144   3
   1   5  -2 3022.69 222.108   3
  -1  -5   2 2669.32 219.914   3
  -1   5   2 2867.78 168.007   3
   1  -5  -1 39.4897 31.1197   3
   1   5  -1-64.2914 50.0780   3
  -1   5   1-3.36140 24.8743   3
  -1  -5   1-9.52113 36.6881   3
  -1  -5   0-63.3822 56.9152   3
  -1   5   0-24.4312 28.5188   3
   1  -5   0 71.4154 38.8173   3
   1   5   0 29.7085 32.6123   3
   1   5   1 1389.14 140.244   3
  -1   5  -1 1691.62 131.786   3
  -1  -5  -1 1430.05 153.713   3
   1  -5   1 1970.01 135.393   3
   1   5   2 432.451 80.7215   3
   1  -5   2 390.992 62.0358   3
  -1  -5  -2 324.785 77.2416   3
   1  -5   3 1450.33 122.459   3
  -1  -5  -3 1163.36 145.006   3
   1   5   3 1210.08 141.239   3
  -1  -5  -4 1309.56 156.125   3
   1   5   4 1544.38 160.788   3
   1  -5   4 1917.25 154.494   3
   1   5   5 3379.02 252.034   3
  -1  -5  -5 2894.15 242.900   3
  -1  -5  -6 2560.02 235.502   3
   1   5   6 3349.66 264.888   3
  -1   5  -6 3912.39 266.845   1
   1   5   7 5033.43 335.577   1
  -1  -5  -7 4838.75 339.040   2
   1   5   7 5037.27 342.659   3
  -1   5  -7 5936.73 340.886   1
  -1  -5  -7 3998.79 296.999   3
  -1   5  -8-60.3512 58.9090   1
  -1  -5  -8-16.8648 47.2269   2
  -1   5  -9 113.698 74.4895   1
  -1   5 -10 123.052 57.9652   1
  -1   5 -11 482.989 115.382   1
  -1   5 -12 474.410 113.228   1
  -1   5 -13 4545.08 365.824   1
  -1   5 -14 518.718 129.650   1
   1  -5  14 399.171 92.5667   2
  -1   5 -15 1970.63 249.299   1
   1  -5  15 1649.19 191.360   2
  -1   5 -16 322.555 110.434   1
   1   6 -16 147.626 83.5522   1
   1   6 -15 5381.91 449.888   1
   1   6 -14 516.107 141.145   1
   1   6 -13 6937.06 497.692   1
   1   6 -12 194.980 104.418   1
   1   6 -11 1095.59 181.669   1
   1   6 -10 1119.48 196.457   1
  -1  -6   9 7091.72 437.362   3
   1   6  -9 6689.88 487.653   1
  -1   6   8 4471.82 314.070   1
  -1  -6   8 3928.90 319.428   3
  -1   6   8 4299.63 299.115   3
  -1   6   7 19435.1 710.109   3
  -1  -6   7 21176.8 788.742   3
  -1   6   7 19389.7 725.537   1
  -1  -6   6 2324.98 230.266   3
  -1   6   6 2339.66 198.716   1
  -1   6   6 2150.83 191.941   3
  -1  -6   5 12454.5 525.390   3
  -1   6   5 11790.5 477.205   3
   1  -6  -4 249.398 70.2923   3
  -1   6   4 238.860 53.5427   3
  -1  -6   4 274.034 69.8558   3
  -1   6   3 792.824 96.8780   3
   1  -6  -3 878.096 104.401   3
  -1  -6   3 637.930 114.329   3
   1   6  -2 462.807 95.8852   3
   1  -6  -2 430.344 70.8645   3
  -1   6   2 465.166 70.1940   3
  -1  -6   2 393.036 84.2366   3
   1   6  -1 16983.8 613.753   3
   1  -6  -1 16260.8 533.288   3
  -1  -6   1 14260.7 575.358   3
  -1   6   1 15618.7 519.705   3
   1   6   0 848.837 116.301   3
  -1  -6   0 556.386 96.6711   3
  -1   6   0 728.973 88.0084   3
   1  -6   0 742.235 93.5966   3
   1   6   1 33330.2 1034.54   3
  -1   6  -1 34787.3 965.882   3
  -1  -6  -1 33384.2 1053.71   3
   1  -6   1 37314.3 957.389   3
  -1  -6  -2 503.420 97.0502   3
   1  -6   2 620.678 79.6231   3
   1   6   2 541.279 97.9259   3
  -1  -6  -3 3847.12 273.915   3
   1  -6   3 4658.27 252.996   3
   1   6   3 4217.08 275.770   3
  -1  -6  -4 1015.07 143.843   3
   1  -6   4 1201.67 123.270   3
   1   6   4 1070.17 145.214   3
   1   6   5 7098.29 394.621   3
  -1  -6  -5 6041.03 380.081   3
   1  -6   5 7922.61 367.140   3
  -1   6  -6 21.0708 45.2152   1
   1  -6   6 29.9723 38.9235   3
  -1  -6  -6 1.99154 56.3364   3
   1   6   6 34.5251 42.1157   3
  -1  -6  -7 13779.4 656.510   3
  -1   6  -7 18978.7 707.483   1
  -1   6  -8 125.990 68.8583   1
  -1   6  -9 9139.71 498.714   1
  -1   6 -10 1954.54 234.761   1
  -1   6 -11 563.892 130.907   1
  -1   6 -12 606.742 140.353   1
  -1   6 -13 598.386 136.863   1
  -1   6 -14 114.839 73.7795   1
  -1   6 -15 2733.91 305.511   1
   1  -6  15 2972.64 262.302   2
  -1   6 -16 91.7451 78.8008   1
   1   7 -15 2525.43 327.758   1
   1   7 -14 279.160 119.377   1
   1   7 -13 7842.86 543.698   1
  -1  -7  13 5808.35 475.638   3
  -1  -7  12 533.287 136.748   3
   1   7 -12 580.139 157.735   1
  -1  -7  11 4081.71 362.903   3
   1   7 -11 4631.33 398.652   1
   1   7 -10 1765.89 236.106   1
  -1  -7  10 1671.38 218.950   3
   1   7  -9 1616.69 223.062   1
  -1  -7   9 1530.88 204.496   3
  -1  -7   8 449.664 125.035   3
  -1   7   7 4354.89 296.906   1
  -1  -7   7 4690.11 354.486   3
  -1   7   7 3952.74 278.602   3
  -1   7   6 673.294 106.369   3
  -1  -7   6 814.860 132.661   3
  -1  -7   5 10501.0 496.368   3
  -1   7   5 8861.51 414.593   3
   1  -7  -5 8464.49 411.421   3
  -1   7   4 1982.74 170.815   3
   1  -7  -4 1891.99 169.473   3
  -1  -7   4 2212.25 209.745   3
  -1  -7   3 3952.42 276.075   3
  -1   7   3 3787.20 235.671   3
   1  -7  -3 3860.84 246.364   3
   1   7  -2 1311.24 158.780   3
  -1  -7   2 1081.93 139.826   3
  -1   7   2 1073.88 113.572   3
   1  -7  -2 1107.64 120.490   3
   1   7  -1 404.036 86.9434   3
   1  -7  -1 480.406 82.4058   3
  -1  -7   1 416.045 87.4353   3
  -1   7   1 455.861 75.9416   3
  -1   7   0 110.857 38.3335   3
  -1  -7   0 173.545 70.7401   3
   1   7   0 54.4775 43.1756   3
   1  -7   0 110.809 40.9360   3
  -1   7  -1 2913.28 201.286   3
   1  -7   1 2997.92 200.184   3
   1   7   1 2988.84 246.099   3
  -1  -7  -1 2708.02 236.400   3
   1   7   2 1652.70 173.612   3
  -1  -7  -2 1649.83 183.842   3
   1  -7   2 1731.04 148.237   3
  -1  -7  -3 1933.97 206.713   3
   1   7   3 2224.10 209.173   3
   1  -7   3 2187.74 169.661   3
   1   7   4 15.4241 35.0468   3
  -1  -7  -4-5.43699 43.2692   3
   1  -7   4 39.0190 28.2994   3
  -1  -7  -5 103.047 53.7039   3
   1  -7   5 105.916 55.6647   3
  -1  -7  -6 1637.20 198.692   3
   1  -7   6 2100.43 199.215   3
   1  -7   7 130.787 56.2700   3
  -1   7  -7 172.664 60.4461   1
  -1  -7  -7 37.4814 64.2197   3
  -1  -7  -8 54.1146 44.9647   3
  -1   7  -8 133.876 76.7135   1
   1  -7   8-24.8803 47.7534   3
   1  -7   9 77.7251 59.1342   3
  -1   7  -9 47.2278 65.2822   1
  -1   7 -10 1761.58 226.129   1
  -1   7 -11 1116.42 179.916   1
  -1   7 -12 12.1886 69.2073   1
  -1   7 -13 2528.45 293.022   1
  -1   7 -14 713.366 164.991   1
  -1   7 -15 396.982 119.787   1
  -1  -8  15 2932.36 332.203   3
  -1  -8  14 1004.39 192.821   3
   1   8 -14 1104.06 208.752   1
   1   8 -13 8171.26 592.076   1
  -1  -8  13 7032.20 535.524   3
  -1  -8  12 63.3857 91.2947   3
   1   8 -12-37.4055 69.9124   1
  -1  -8  11 1054.05 191.407   3
   1   8 -11 671.685 156.122   1
  -1  -8  10 59.8322 53.0641   3
   1   8 -10-61.5862 71.7201   1
  -1  -8   9 932.012 177.414   3
  -1  -8   8 2302.70 252.448   3
  -1  -8   7 15085.7 686.345   3
  -1  -8   6 156.437 68.6599   3
  -1   8   6 38.2891 29.6905   3
  -1  -8   5 11714.8 551.484   3
   1  -8  -5 10409.8 481.377   3
  -1   8   5 10390.2 467.063   3
  -1  -8   4 98.3529 64.9359   3
   1  -8  -4 36.5150 46.0183   3
  -1   8   4 33.0798 35.2675   3
  -1  -8   3 1305.00 171.737   3
   1  -8  -3 1416.60 152.945   3
  -1   8   3 1300.45 140.058   3
   1  -8  -2 499.264 84.4755   3
  -1  -8   2 470.323 95.7106   3
  -1   8   2 475.924 84.5768   3
   1   8  -2 485.377 100.718   3
   1   8  -1 16926.1 671.328   3
   1  -8  -1 16002.0 588.197   3
  -1   8   1 16503.2 595.344   3
  -1  -8   1 15256.5 642.703   3
   1  -8   0 623.945 98.8994   3
  -1   8   0 697.557 104.484   3
  -1  -8   0 629.033 116.653   3
   1   8   0 615.099 108.994   3
  -1  -8  -1 17659.7 718.739   3
   1  -8   1 18342.1 641.012   3
   1   8   1 19494.8 736.867   3
   1  -8   2 1414.69 143.028   3
  -1  -8  -2 1134.72 159.708   3
  -1  -8  -3 267.192 75.8260   3
   1  -8   3 352.283 70.7084   3
  -1  -8  -4 59.2524 50.1039   3
   1  -8   4 49.7661 28.9670   3
   1  -8   5 2216.13 202.034   3
  -1  -8  -5 1951.71 215.977   3
  -1  -8  -6 1576.77 202.687   3
   1  -8   6 1763.60 183.740   3
   1  -8   7 10050.7 490.718   3
  -1   8  -7 10571.9 562.778   1
   1  -8   8 2195.16 232.200   3
  -1   8  -8 2520.59 268.495   1
  -1   8  -9 8269.10 510.998   1
   1  -8   9 8414.54 487.570   3
   1  -8  10 87.3397 48.0815   3
  -1   8 -10-33.5857 46.1799   1
  -1   8 -11 378.685 127.546   1
   1  -8  11 274.920 87.8636   3
   1  -8  12 446.937 129.312   3
  -1   8 -12 626.937 147.013   1
   1  -8  13 420.893 126.512   3
  -1   8 -13 577.391 155.625   1
  -1   8 -14-35.8380 60.3690   1
   1  -8  14 23.1257 51.5848   3
  -1  -9  14 608.486 162.756   3
   1   9 -13 4604.74 461.872   1
  -1  -9  13 5316.66 466.175   3
   1   9 -12 863.876 191.301   1
  -1  -9  12 1117.68 206.430   3
   1   9 -11 1044.36 204.992   1
  -1  -9  11 918.412 191.072   3
   1   9 -10-70.0736 76.8497   1
  -1  -9  10 92.4219 80.8240   3
  -1  -9   9 542.811 132.494   3
  -1  -9   8 1890.48 238.366   3
  -1  -9   7 3934.23 331.954   3
   1  -9  -6 288.341 75.2110   3
  -1  -9   6 216.452 80.4170   3
  -1  -9   5 2916.74 263.948   3
  -1   9   5 2828.52 231.629   3
   1  -9  -5 2450.87 224.137   3
   1  -9  -4 1244.40 155.023   3
  -1   9   4 1684.64 166.785   3
  -1  -9   4 1514.89 186.023   3
   1  -9  -3 472.641 94.6816   3
  -1  -9   3 278.816 78.6051   3
  -1   9   3 324.445 74.0790   3
  -1   9   2 1054.66 135.525   3
   1  -9  -2 972.113 132.946   3
  -1  -9   2 956.671 144.343   3
   1  -9  -1 817.970 116.781   3
  -1   9   1 912.500 121.459   3
  -1  -9   1 813.234 132.808   3
  -1  -9   0 77.0378 41.8319   3
   1  -9   0 24.5748 31.3692   3
  -1   9   0 100.903 43.2445   3
   1  -9   1-33.9299 44.3813   3
  -1  -9  -1-10.5189 41.4527   3
  -1  -9  -2 1506.74 187.009   3
   1  -9   2 1369.52 152.755   3
  -1  -9  -3 86.9102 46.0669   3
   1  -9   3 129.731 50.6142   3
  -1  -9  -4 73.2129 45.5473   3
   1  -9   4 202.680 65.4059   3
   1  -9   5 1675.91 176.346   3
  -1  -9  -5 1557.28 205.865   3
  -1  -9  -6 200.130 81.3510   3
   1  -9   6 301.314 84.3503   3
   1  -9   7 46.9441 49.4302   3
  -1  -9  -7 23.1649 50.8561   3
  -1  -9  -8 77.6609 60.3816   3
   1  -9   8-30.7199 35.4968   3
  -1   9  -9 64.8501 51.9055   1
   1  -9   9 59.2768 54.0571   3
   1  -9  10 421.747 118.938   3
  -1   9 -10 381.912 113.188   1
  -1   9 -11 1830.69 256.832   1
   1  -9  11 2019.59 253.378   3
   1  -9  12 132.378 81.1593   3
  -1   9 -12 352.998 119.436   1
   1  -9  13 1403.80 218.110   3
  -1   9 -13 1827.75 270.754   1
   1  -9  14 514.046 141.277   3
   1  -9  15 807.465 164.470   3
  -1 -10  13 1300.15 230.019   3
  -1 -10  12 98.9766 76.5169   3
   1  10 -12 278.364 143.222   1
  -1 -10  11 96.6509 90.2777   3
   1  10 -11 92.0728 53.4510   1
  -1 -10  10 18.1171 51.0090   3
   1  10 -10-63.5793 81.8217   1
  -1 -10   9-35.4393 67.0784   3
  -1 -10   8 190.457 84.6652   3
  -1 -10   7 4454.81 360.812   3
   1 -10  -6-29.1223 31.6080   3
  -1 -10   6 92.2157 63.6279   3
   1 -10  -5 5310.92 348.979   3
  -1 -10   5 4606.55 359.523   3
   1 -10  -4 5.41797 39.8789   3
  -1 -10   4-63.3479 58.0258   3
   1 -10  -3 388.464 83.8203   3
  -1 -10   3 336.869 99.3206   3
  -1 -10   2 163.064 71.1474   3
  -1  10   2 237.957 66.2597   3
   1 -10  -2 310.643 78.8247   3
  -1 -10   1 6983.96 429.560   3
   1 -10  -1 7506.46 405.908   3
  -1  10   1 7794.35 397.284   3
  -1  10   0 282.774 76.9554   3
   1 -10   0 249.867 70.2382   3
  -1 -10   0 279.841 82.5988   3
  -1 -10  -1 9708.68 529.176   3
   1 -10   1 10344.9 491.767   3
   1 -10   2 446.788 93.6661   3
  -1 -10  -2 506.062 116.771   3
  -1 -10  -3 819.608 150.606   3
   1 -10   3 954.150 138.975   3
  -1 -10  -4-21.3939 60.8576   3
   1 -10   4 48.4089 40.1967   3
   1 -10   5 2584.00 233.118   3
  -1 -10  -5 2420.27 261.614   3
   1 -10   6 710.283 125.939   3
  -1 -10  -6 784.837 155.317   3
   1 -10   7 6667.56 403.319   3
  -1 -10  -7 5145.73 414.255   3
  -1  10  -8 3277.14 331.608   1
  -1 -10  -8 2609.22 289.003   3
   1 -10   8 3180.84 290.572   3
   1 -10   9 8486.71 513.974   3
  -1  10  -9 8686.05 572.651   1
  -1  10 -10 406.001 130.532   1
   1 -10  10 431.318 118.894   3
   1 -10  11 1863.90 248.965   3
  -1  10 -11 1524.07 239.285   1
   1 -10  12-35.2038 41.5365   3
  -1  10 -12 114.203 88.1132   1
   1 -10  13 2191.11 263.229   3
   1 -10  14 70.9039 66.7296   3
  -1 -11  11 2101.95 285.963   3
   1  11 -10 579.501 165.693   1
  -1 -11  10 462.008 130.280   3
  -1 -11   9 14.5838 66.7940   3
  -1 -11   8 48.5919 54.1984   3
  -1 -11   7 170.253 71.1763   3
  -1 -11   6 210.601 86.5346   3
   1 -11  -6 166.448 61.5760   3
  -1 -11   5 230.794 89.7702   3
   1 -11  -5 264.937 78.1984   3
  -1 -11   4 610.005 130.753   3
   1 -11  -4 633.493 123.215   3
  -1 -11   3-61.9113 54.4935   3
   1 -11  -3 26.2285 33.3289   3
  -1 -11   2 516.107 114.129   3
   1 -11  -2 641.651 117.661   3
  -1 -11   1 322.620 91.5100   3
   1 -11  -1 371.397 88.6768   3
   1 -11   0 403.124 87.6327   3
  -1 -11   0 230.405 54.3578   3
   1 -11   1 333.835 87.1027   3
  -1 -11  -1 354.248 114.270   3
  -1 -11  -2 215.762 85.3342   3
   1 -11   2 289.390 83.6230   3
   1 -11   3-22.8170 42.3220   3
  -1 -11  -3-5.00884 79.7048   3
   1 -11   4 42.8480 34.9582   3
  -1 -11  -4-38.1956 53.7269   3
   1 -11   5 1532.52 186.353   3
  -1 -11  -5 1726.82 237.475   3
   1 -11   6 196.901 69.8190   3
  -1 -11  -6 285.278 106.646   3
  -1 -11  -7 389.237 117.344   3
   1 -11   7 460.017 101.555   3
  -1 -11  -8 83.9335 69.1952   3
   1 -11   8 152.542 68.4215   3
  -1  11  -9 460.953 140.777   1
   1 -11   9 343.937 96.5789   3
  -1  11 -10 18.9683 43.3085   1
   1 -11  10 70.5968 69.8491   3
  -1  11 -11 1003.31 198.423   1
   1 -11  11 1241.47 195.538   3
   1 -11  12 385.702 113.132   3
  -1 -12  10 110.984 83.1904   3
  -1 -12   9 1965.29 256.947   3
  -1 -12   8 362.693 114.491   3
  -1 -12   7 3233.59 324.622   3
  -1 -12   6 736.694 153.238   3
  -1 -12   5 1877.17 234.163   3
   1 -12  -5 1810.29 209.980   3
   1 -12  -4 254.030 76.8351   3
  -1 -12   4 127.220 60.0894   3
   1 -12  -3 55.2132 42.2556   3
  -1 -12   3 97.5244 70.4949   3
   1 -12  -2 108.737 54.9970   3
  -1 -12   2 2.18693 36.4052   3
  -1 -12   1 1771.00 225.145   3
   1 -12  -1 1933.98 212.072   3
  -1 -12   0 563.916 129.196   3
   1 -12   0 580.207 116.591   3
  -1 -12  -1 5403.89 413.005   3
   1 -12   1 6143.97 388.814   3
  -1 -12  -2 384.721 119.080   3
   1 -12   2 169.300 64.8718   3
   1 -12   3 3275.82 281.196   3
  -1 -12  -3 3022.90 314.135   3
  -1 -12  -4 17.7682 40.8685   3
   1 -12   4 65.3377 41.2349   3
  -1 -12  -5 3615.56 354.061   3
   1 -12   5 3924.35 311.662   3
  -1 -12  -6 12.4342 48.0245   3
   1 -12   6 18.1127 48.8034   3
   1 -12   7 5378.84 372.420   3
  -1 -12  -7 4382.16 394.603   3
  -1  12  -8 565.105 153.821   1
  -1 -12  -8 456.126 127.377   3
   1 -12   8 452.245 108.577   3
  -1  12  -9 3676.29 382.151   1
   1 -12   9 3410.09 304.985   3
  -1 -13   7 106.992 49.2041   3
  -1 -13   6 438.171 122.871   3
  -1 -13   5 635.794 141.018   3
  -1 -13   4 283.584 89.1961   3
  -1 -13   3 274.234 85.2130   3
  -1 -13   2-35.0995 58.9110   3
  -1 -13   1 301.763 97.1562   3
  -1 -13   0 33.5668 41.0723   3
  -1 -13  -1 1734.54 232.055   3
  -1 -13  -2 328.841 110.660   3
  -1 -13  -3 260.521 98.8970   3
  -1 -13  -4 50.0099 66.7122   3
  -1 -13  -5 144.430 70.8993   3
  -1 -13  -6 270.296 101.697   3
  -1 -13  -7-27.0722 41.8351   3
  -1 -14   4 254.913 89.4518   3
  -1 -14   3 1367.89 199.432   3
  -1 -14   2-16.0609 34.9038   3
  -1 -14   1 1997.59 240.901   3
  -1 -14   0 629.096 140.102   3
  -1 -14  -1 3126.50 306.503   3
  -1 -14  -2 694.069 141.592   3
  -1 -14  -3 1341.87 205.963   3
   2   0 -18 55.7282 92.1011   1
   2   0 -17 108.395 68.6640   1
   2   0 -16 38.5885 59.2948   1
   2   0 -15-8.23136 62.1760   1
   2   0 -14 2370.52 266.329   1
   2   0 -13 117.621 82.1651   1
   2   0 -12 407.001 107.500   1
   2   0 -11-18.1724 56.5246   1
   2   0 -10 1139.23 157.237   1
  -2   0  10 1184.23 148.325   1
  -2   0   9-14.1115 35.8360   1
   2   0  -9 9.16116 39.8442   1
   2   0  -8 2952.51 216.751   1
   2   0  -7 4.36460 44.9120   1
   2   0  -6 48389.6 1275.69   1
   2   0  -5-47.1368 46.4538   1
   2   0  -4 19991.6 585.789   1
  -2   0   2 2705.11 143.006   3
   2   0  -1-12.0480 23.5156   3
  -2   0   1-25.6287 30.0092   3
  -2   0   0 3934.57 160.616   3
   2   0   0 3736.25 159.935   3
  -2   0  -1-5.28308 33.7449   3
   2   0   1 4.00272 25.8200   3
   2   0   2 326.784 62.2612   3
  -2   0  -2 500.229 66.1320   3
   2   0   2 438.185 57.2946   1
  -2   0  -3 48.8835 35.3145   3
   2   0   3-16.3810 27.4078   1
   2   0   3 16.7939 32.7702   3
  -2   0  -4 649.528 97.1526   1
   2   0   4 481.511 75.1069   1
   2   0   4 561.781 79.9275   3
   2   0   5-20.9046 35.0943   3
   2   0   5-13.3032 31.0402   1
  -2   0  -5-65.4748 48.4712   1
   2   0   6 129.693 46.8596   3
   2   0   6 138.407 39.9871   1
  -2   0  -6 74.5381 50.3672   1
  -2   0  -7 11.2463 59.4110   1
   2   0   7-58.8831 80.8290   2
   2   0   7-0.76428 34.3202   3
   2   0   7-1.22938 36.2084   1
   2   0   8 14959.7 583.061   3
  -2   0  -8 17023.3 649.133   1
   2   0   8 17640.0 651.331   2
   2   0   8 17097.8 647.018   1
   2   0   9-12.6767 31.4975   1
   2   0   9-3.82673 28.0925   3
   2   0   9 3.13137 46.3439   2
  -2   0 -10 20497.0 797.092   1
   2   0  10 20689.3 765.826   2
  -2   0 -11-80.6014 67.8809   1
   2   0  11-1.14475 45.6529   2
   2   0  12 512.588 110.019   2
  -2   0 -12 560.126 130.893   1
   2   0  13-17.5892 42.3625   2
  -2   0 -13 12.7982 45.5659   1
  -2   0 -14 5322.25 407.506   1
   2   0  14 4271.52 331.075   2
   2   0  15 42.4532 37.4864   2
  -2   0 -15 50.6663 60.4796   1
  -2   0 -16 9001.14 581.284   1
  -2   0 -17-65.2098 61.9160   1
   2  -1 -18 8812.84 604.775   1
   2   1 -18 8653.48 607.885   1
   2  -1 -17-15.6512 52.3409   1
   2   1 -17 54.4820 54.1464   1
   2  -1 -16 75.0337 73.2001   1
   2   1 -16 136.783 68.3615   1
   2   1 -15 129.304 92.4961   1
   2  -1 -15 63.3299 69.8249   1
   2  -1 -14 3510.44 327.392   1
   2   1 -14 3431.60 321.605   1
   2   1 -13 73.4686 53.4717   1
   2  -1 -13 51.9377 61.1595   1
   2   1 -12 22601.4 882.215   1
   2  -1 -12 24090.1 910.536   1
   2  -1 -11 525.935 113.975   1
   2   1 -11 398.968 96.0781   1
   2   1 -10 6867.66 394.713   1
   2  -1 -10 6528.82 232.765   2
   2  -1 -10 6851.35 396.682   1
  -2   1  10 7071.70 382.935   1
  -2   1   9 61.8175 34.2718   1
   2   1  -9 126.632 62.2119   1
   2  -1  -9 112.006 54.0252   1
   2  -1  -9 74.6631 21.2758   2
   2   1  -8 8596.27 422.154   1
   2  -1  -8 9302.55 283.846   2
   2  -1  -8 9040.54 412.520   1
  -2   1   8 8888.31 391.943   1
   2   1  -7 91.2822 52.7646   1
   2  -1  -7 93.2803 45.3028   1
  -2   1   7 197.339 52.9882   1
  -2   1   6 22345.8 669.698   1
   2  -1  -6 23989.8 699.533   1
   2   1  -6 22005.3 724.497   1
   2   1  -5 141.879 51.1763   1
  -2   1   5 100.968 35.9376   1
   2  -1  -5 76.3571 35.9883   1
  -2   1   4 18380.9 527.499   1
   2  -1  -4 19559.2 532.613   1
   2  -1  -3 1256.79 81.6509   1
  -2  -1   2 10023.7 309.242   2
   2  -1  -2 9842.15 268.830   1
   2   1  -2 10367.9 327.705   2
   2   1  -1 717.046 90.2022   2
  -2   1   1 963.387 61.0842   3
  -2  -1   1 957.350 85.3009   2
   2   1  -1 894.283 90.5153   3
   2   1   0 9117.20 323.873   3
  -2  -1   0 9349.46 332.060   2
   2  -1   0 9178.96 252.262   3
  -2   1   0 9682.86 257.391   3
  -2   1  -1 5476.55 183.634   3
   2  -1   1 4730.03 168.254   3
  -2  -1  -1 5522.53 245.448   2
   2  -1   1 4592.88 163.687   1
   2   1   1 5083.08 221.855   3
   2  -1   2 27959.4 741.722   1
  -2  -1  -2 26490.2 822.750   2
   2  -1   2 28200.9 742.470   3
   2   1   2 28440.4 810.997   3
  -2   1  -3 7809.32 285.787   1
   2  -1   3 6478.50 253.578   1
   2   1   3 6403.46 284.337   3
  -2  -1  -3 6144.65 308.998   2
   2  -1   3 5996.04 241.593   3
  -2   1  -4 1247.70 118.969   1
   2  -1   4 1343.64 112.500   1
   2  -1   4 974.844 97.3174   3
   2   1   4 1165.33 118.725   3
  -2  -1  -4 1185.95 129.881   2
  -2   1  -5 4038.31 227.671   1
  -2  -1  -5 2814.99 219.733   2
   2  -1   5 3665.63 213.098   1
   2   1   5 3381.73 216.495   3
   2   1   6 3545.71 230.229   3
  -2   1  -6 3612.18 234.043   1
   2   1   6 3131.17 241.256   2
   2  -1   6 3822.20 229.501   1
  -2  -1  -6 3218.30 230.459   2
   2  -1   6 2919.32 230.012   2
   2   1   7 112.627 61.0263   3
  -2  -1  -7 51.2495 37.1286   2
   2  -1   7 42.3178 30.7529   1
   2  -1   7-45.0868 51.9283   2
   2   1   7 32.3020 47.4825   2
  -2   1  -7 49.0086 52.3898   1
  -2   1  -8 1851.74 182.097   1
   2  -1   8 1914.79 186.873   1
   2   1   8 1690.39 175.763   2
   2  -1   8 1822.82 186.178   2
   2   1   8 1958.80 191.455   1
   2   1   8 1755.39 173.182   3
   2   1   9 868.367 133.357   2
  -2  -1  -9 1213.44 162.724   1
  -2   1  -9 1093.12 145.599   1
   2  -1   9 1182.67 145.314   1
   2  -1   9 1093.24 144.785   2
   2   1   9 1215.32 154.394   1
   2   1   9 1060.18 140.715   3
   2   1  10 213.815 74.0673   2
  -2   1 -10 391.968 96.8058   1
  -2  -1 -10 174.725 63.3025   1
   2  -1  10 271.810 71.3050   2
   2   1  11-0.16545 39.9894   2
  -2   1 -11-42.8224 45.3095   1
  -2  -1 -11 10.7148 57.9478   1
   2  -1  11 125.383 65.6177   2
  -2   1 -12 2923.70 280.933   1
   2   1  12 2660.32 240.713   2
   2  -1  12 3033.49 260.461   2
  -2  -1 -12 3016.63 292.350   1
  -2  -1 -13 368.076 108.219   1
  -2   1 -13 243.292 85.3743   1
   2  -1  13 430.777 104.989   2
  -2   1 -14 2728.83 290.790   1
   2  -1  14 2526.20 248.900   2
  -2  -1 -14 2618.50 288.864   1
  -2   1 -15 56.5916 54.2107   1
   2  -1  15 103.644 63.5454   2
   2  -1  16 1140.56 179.595   2
  -2   1 -16 951.289 182.545   1
  -2   1 -17 157.259 109.797   1
   2   2 -18 242.351 88.2645   1
   2  -2 -18 162.663 95.5614   1
   2  -2 -17-216.376 133.574   1
   2   2 -17 138.386 68.7603   1
   2   2 -16-128.185 96.3180   1
   2  -2 -16 11.9831 55.7811   1
   2  -2 -15 107.061 75.4484   1
   2   2 -15 137.288 83.8098   1
   2  -2 -14 7379.38 473.429   1
   2   2 -14 6376.97 448.818   1
   2  -2 -13 384.824 58.3564   2
   2   2 -13 310.583 96.4757   1
   2  -2 -13 527.291 123.614   1
   2  -2 -12 5310.31 372.472   1
   2   2 -12 4153.79 356.590   1
   2  -2 -12 4923.62 228.393   2
   2   2 -11 82.2086 69.9723   1
   2  -2 -11 40.9566 48.7296   1
   2  -2 -11-38.1415 31.3523   2
  -2   2  10 185.242 67.3688   1
   2  -2 -10 167.751 64.9535   1
   2  -2 -10 121.856 34.0461   2
   2   2 -10 52.9087 60.9077   1
   2  -2  -9 25.7966 38.7213   1
   2  -2  -9 46.0267 27.2079   2
  -2   2   9 13.3956 34.9924   1
   2   2  -9 30.3474 61.3346   1
   2  -2  -8 6182.56 324.507   1
   2   2  -8 5562.72 328.338   1
  -2   2   8 5444.07 293.221   1
   2   2  -7 1.87155 43.8767   1
   2  -2  -7 34.0438 48.0868   1
  -2   2   7-12.8894 23.8524   1
  -2   2   6 30689.0 865.048   1
   2   2  -6 31106.5 947.464   1
   2  -2  -6 33653.3 906.466   1
  -2   2   5 712.882 75.2205   1
   2  -2  -5 719.117 83.3540   1
  -2  -2   5 765.897 55.6481   2
   2  -2  -4 3763.20 172.177   1
  -2  -2   4 3558.00 145.040   2
  -2   2   4 3431.36 159.268   1
  -2   2   3 79.4728 22.5023   1
  -2  -2   3 88.5046 32.3375   2
  -2   2   2 769.057 46.5207   1
   2   2  -2 823.162 94.6188   3
  -2  -2   2 943.337 77.0685   2
   2   2  -1 1498.43 133.744   3
  -2  -2   1 1314.69 103.105   2
   2   2   0 63624.5 1537.22   3
  -2  -2   0 60903.7 1504.02   2
   2   2   1 3.62082 39.7612   3
  -2  -2  -1 2.67372 39.7290   2
  -2   2  -1 76.0652 24.7032   1
  -2  -2  -2 37557.2 1051.43   2
  -2   2  -2 41003.9 957.770   1
   2   2   2 41083.4 1063.97   3
   2  -2   2 38357.9 961.003   1
  -2   2  -3 1242.35 99.5800   1
  -2  -2  -3 1245.55 125.564   2
   2  -2   3 1100.20 94.8629   1
   2   2   3 1272.64 125.789   3
  -2   2  -4 11494.0 403.295   1
  -2  -2  -4 11003.0 445.694   2
   2   2   4 11129.9 444.809   3
   2  -2   4 10877.2 392.964   1
   2  -2   5 571.249 80.7850   1
  -2   2  -5 653.857 90.0779   1
   2   2   5 497.118 91.9632   3
  -2  -2  -6 11364.4 497.779   2
  -2   2  -6 13670.9 491.053   1
   2   2   6 12464.0 506.608   3
   2  -2   6 12468.7 473.924   1
   2  -2   7 830.192 115.962   1
   2   2   7 904.192 123.157   3
   2   2   7 764.676 121.140   2
  -2  -2  -7 805.738 115.474   2
  -2   2  -7 838.146 124.289   1
  -2  -2  -8 20085.6 724.939   2
   2   2   8 20094.2 730.619   3
  -2   2  -8 20043.9 717.389   1
   2  -2   8 19565.8 709.725   1
   2   2   9 207.008 71.4949   3
  -2   2  -9 163.008 64.6852   1
  -2  -2  -9 107.825 55.1169   2
   2  -2   9 257.369 76.9365   1
   2  -2   9 74.3026 44.5850   2
  -2   2 -10 10231.0 509.243   1
  -2  -2 -10 10092.6 501.736   2
   2  -2  10 10616.6 507.400   2
  -2   2 -11 3335.00 285.273   1
   2  -2  11 3811.63 286.450   2
  -2   2 -12 168.441 70.7987   1
   2  -2  12 184.033 59.2010   2
  -2   2 -13 1962.76 233.191   1
   2  -2  13 1695.79 196.251   2
   2  -2  14 4281.55 329.533   2
  -2   2 -14 4276.02 370.044   1
  -2   2 -15-18.6438 61.2859   1
   2  -2  15 11.6491 42.2042   2
   2  -2  16 6809.05 428.486   2
  -2   2 -16 7012.22 516.412   1
   2  -2  17 481.476 108.499   2
  -2   2 -17 419.866 133.239   1
   2   3 -17-1.52765 59.9773   1
   2  -3 -16 679.190 154.629   1
   2   3 -16 722.005 162.391   1
   2  -3 -15 15.2913 56.1990   1
   2   3 -15 33.3364 46.1448   1
   2  -3 -14 1801.53 229.448   1
   2   3 -14 1774.52 236.679   1
   2  -3 -13 47.2408 15.9309   2
   2   3 -13 19.1618 58.1275   1
   2  -3 -13 76.3291 44.8335   1
   2  -3 -12 6001.76 391.922   1
   2  -3 -12 6073.96 292.525   2
   2   3 -12 4839.41 413.401   1
   2   3 -11 608.774 144.042   1
   2  -3 -11 632.337 111.347   1
   2  -3 -11 709.645 90.4033   2
  -2  -3  10 67.2274 14.7715   2
   2   3 -10 58.2566 70.1209   1
  -2   3  10 105.917 57.7995   1
   2  -3 -10 100.591 51.7362   1
   2  -3  -9 364.128 86.9564   1
  -2   3   9 331.385 81.1305   1
   2   3  -9 268.962 93.2850   1
  -2   3   8 680.676 99.6893   1
   2   3  -8 767.648 133.924   1
   2  -3  -8 684.069 98.7770   1
  -2   3   7-51.3676 33.4777   1
   2   3  -7 4.89717 50.2600   1
  -2   3   6 882.320 98.1730   1
  -2   3   5 235.082 46.3937   1
  -2   3   4 3874.41 183.233   1
  -2   3   4 3932.61 188.639   3
  -2   3   3 3096.82 146.472   1
  -2   3   3 3341.22 156.403   3
  -2   3   2 11595.0 332.338   1
   2   3  -2 11647.4 457.627   3
  -2   3   2 12076.8 331.112   3
   2   3  -1 480.626 79.4109   3
   2   3   0 6300.44 300.373   3
  -2  -3  -1 959.558 113.094   2
  -2   3  -1 1096.97 74.9135   1
   2  -3   1 1072.22 53.9225   3
   2   3   1 1330.89 131.880   3
  -2   3  -2 3164.37 154.254   1
   2   3   2 3510.29 219.165   3
  -2  -3  -2 3346.13 217.551   2
   2   3   3 2919.57 212.267   3
  -2   3  -3 2982.70 167.981   1
  -2  -3  -3 3232.62 219.019   2
   2   3   4 56.3187 54.5709   3
  -2   3  -4-6.80324 28.4166   1
  -2  -3  -4-59.9220 101.259   2
  -2  -3  -5 560.251 99.9674   2
  -2   3  -5 497.634 80.1764   1
   2   3   5 497.205 91.2993   3
  -2  -3  -6 5655.20 328.201   2
  -2   3  -6 5246.31 286.265   1
   2   3   6 5171.41 311.319   3
   2   3   7 130.047 66.1589   3
  -2   3  -7 30.9412 30.7299   1
  -2  -3  -7 37.5070 34.6436   2
   2   3   8 1667.48 184.521   1
   2  -3   8 1720.36 179.898   1
  -2  -3  -8 1402.99 154.450   2
   2   3   8 1623.78 186.835   3
  -2   3  -8 1505.44 162.305   1
  -2  -3  -9 973.406 154.958   2
  -2   3  -9 1356.56 172.873   1
   2  -3   9 1215.85 155.519   1
  -2   3 -10 84.6530 48.4251   1
   2  -3  11 242.152 66.6323   2
  -2   3 -11 325.631 97.7932   1
  -2   3 -12 633.894 130.964   1
   2  -3  12 504.967 104.682   2
  -2   3 -13 93.1358 67.2382   1
   2  -3  13 99.8070 33.7253   2
   2  -3  14 1388.00 186.236   2
  -2   3 -14 1449.60 207.286   1
  -2   3 -15 176.266 77.8687   1
   2  -3  15 125.114 67.3324   2
  -2   3 -16 319.423 106.067   1
   2  -3  16 320.723 83.9299   2
  -2   3 -17 90.6854 82.8869   1
   2  -3  17 204.681 73.4160   2
   2   4 -17 128.467 91.8312   1
   2   4 -16 85.2458 60.1932   1
   2   4 -15 0.54400 48.5613   1
   2   4 -14 8048.68 528.741   1
  -2  -4  13 0.43184 6.91903   2
   2   4 -13 75.6079 77.4548   1
   2  -4 -13 79.0202 38.8908   2
  -2  -4  12 7409.98 249.207   2
   2   4 -12 6681.97 473.681   1
   2  -4 -12 7268.29 356.448   2
   2   4 -11 34.1600 49.6348   1
  -2   4  10 991.118 138.348   1
  -2   4  10 946.738 142.767   3
  -2   4   9 316.675 76.5658   1
   2   4  -9 98.6791 98.8771   1
  -2   4   9 264.817 67.3280   3
   2   4  -8 6112.59 413.445   1
  -2   4   8 6274.30 328.769   1
  -2   4   8 6764.72 355.765   3
  -2   4   7 113.981 48.5605   1
  -2   4   7 157.213 49.3147   3
  -2   4   6 26385.0 798.955   1
  -2   4   6 28071.0 811.493   3
  -2   4   5 359.282 62.4077   3
  -2   4   5 341.411 64.0395   1
  -2   4   4 849.206 89.3487   1
  -2   4   4 799.595 83.2410   3
  -2   4   3 2497.65 136.311   3
  -2   4   2 473.818 50.1826   3
   2   4  -2 479.801 91.7205   3
   2  -4  -1 352.952 37.1748   3
   2   4  -1 484.101 89.7067   3
  -2   4   1 304.373 34.3266   3
   2   4   0 99999.2 2532.73   3
   2  -4   0 105418. 2302.93   3
   2   4   1 386.349 71.7956   3
   2  -4   1 540.282 46.5592   3
   2   4   2 58975.4 1467.47   3
   2  -4   2 52462.2 1256.03   3
  -2  -4  -3 1977.02 180.295   2
   2   4   3 1765.64 172.458   3
  -2   4  -3 1618.43 127.289   1
  -2   4  -4 8575.34 368.014   1
  -2  -4  -4 10282.2 462.536   2
   2   4   4 9121.62 427.291   3
  -2  -4  -5 119.103 61.4464   2
   2   4   5 24.8577 49.2933   3
  -2   4  -5 76.8158 34.1617   1
  -2  -4  -6 20838.4 767.423   2
   2   4   6 18700.7 742.737   3
  -2   4  -6 20902.8 696.133   1
  -2   4  -7 62.8697 58.6405   1
  -2  -4  -7 184.234 76.5712   2
   2   4   7 107.895 61.1886   3
  -2  -4  -8 23207.3 857.549   2
  -2   4  -8 22177.8 796.371   1
  -2   4  -9 1698.73 186.808   1
  -2   4 -10 5237.95 352.357   1
  -2   4 -11 200.860 87.4808   1
   2  -4  12 160.050 51.7664   2
  -2   4 -12 383.742 102.013   1
  -2   4 -13 152.058 83.0497   1
   2  -4  13-19.4499 50.2214   2
   2  -4  14 3233.91 286.492   2
  -2   4 -14 2871.81 300.437   1
   2  -4  15 936.617 148.506   2
  -2   4 -15 945.051 178.850   1
  -2   4 -16 3514.11 348.928   1
   2  -4  16 3134.61 284.953   2
  -2   4 -17 179.503 87.9726   1
   2   5 -16 1297.57 219.762   1
   2   5 -15 53.5959 57.0551   1
   2   5 -14 3027.01 325.197   1
   2   5 -13 375.213 109.328   1
   2  -5 -12 5632.81 327.764   2
   2   5 -12 7288.97 479.007   1
   2   5 -11 371.824 120.728   1
  -2   5  10 1620.05 166.076   1
   2   5 -10 1320.26 238.088   1
   2   5  -9 145.464 116.784   1
  -2  -5   9 203.822 76.7172   3
  -2   5   9 226.784 67.4654   3
  -2   5   9 288.378 68.1444   1
  -2   5   8 653.502 104.059   3
  -2   5   8 719.802 108.841   1
  -2  -5   8 490.957 104.904   3
  -2   5   7 297.028 66.9366   3
  -2  -5   7 278.345 88.9420   3
  -2   5   7 287.191 62.9104   1
  -2   5   6 4450.85 260.366   1
  -2   5   6 4631.97 259.779   3
  -2  -5   6 4318.48 316.670   3
  -2   5   5 68.6301 33.2133   1
  -2   5   5 35.9141 25.7133   3
  -2   5   4 1464.37 118.922   3
  -2   5   4 1636.06 132.544   1
   2   5  -3 908.616 121.203   3
  -2   5   3 696.792 75.6349   3
   2   5  -2 7115.78 359.139   3
   2  -5  -2 6323.34 239.426   3
  -2   5   2 6252.64 238.160   3
  -2   5   1 5141.38 201.418   3
   2   5  -1 5634.48 318.949   3
   2  -5  -1 5248.51 204.853   3
   2  -5   0 2081.51 112.027   3
   2   5   0 1969.73 185.441   3
   2   5   1 2546.03 203.905   3
   2  -5   1 2789.83 142.014   3
   2   5   2 157.911 63.6685   3
   2  -5   2 84.1387 25.1585   3
   2   5   3 482.299 90.6922   3
   2  -5   3 578.098 74.7592   3
   2  -5   4 1339.31 123.865   3
  -2   5  -4 1463.58 140.494   1
   2   5   4 1595.19 173.443   3
  -2  -5  -5 1170.92 157.991   2
   2   5   5 996.602 145.498   3
  -2   5  -5 1197.03 131.973   1
   2   5   6 891.670 143.809   3
  -2   5  -6 896.817 123.064   1
  -2  -5  -6 934.351 157.321   3
  -2  -5  -6 1354.16 188.560   2
  -2   5  -7 1512.41 168.859   1
  -2  -5  -7 1197.13 186.291   3
  -2   5  -8 819.535 131.987   1
  -2  -5  -8 647.464 127.649   3
  -2   5  -9-12.4835 49.9922   1
  -2   5 -10 164.495 74.5038   1
  -2   5 -11 683.052 119.602   1
  -2   5 -12 765.760 144.877   1
  -2   5 -13 2085.85 248.657   1
   2  -5  14 2789.78 274.353   2
  -2   5 -14 2945.70 309.651   1
   2  -5  15 462.311 107.535   2
  -2   5 -15 876.897 170.058   1
  -2   5 -16 1081.94 200.043   1
   2  -5  16 790.660 143.536   2
   2   6 -16 22.6418 66.1147   1
   2   6 -15-76.0792 81.3064   1
   2   6 -14 1302.26 215.144   1
   2   6 -13 45.1259 71.5834   1
   2   6 -12 964.997 202.841   1
  -2  -6  12 1030.73 189.147   3
  -2  -6  11 82.3591 56.2061   3
   2   6 -11 125.027 76.9733   1
   2   6 -10-55.8100 78.3413   1
  -2  -6  10 87.1293 74.4413   3
  -2  -6   9 1091.14 183.345   3
  -2   6   9 1289.57 151.693   1
  -2   6   9 1267.17 155.434   3
  -2  -6   8 2390.68 241.950   3
  -2   6   8 2676.74 217.823   3
  -2   6   8 2744.27 221.049   1
  -2   6   7 68.2615 34.7903   3
  -2   6   7 85.4170 40.5098   1
  -2  -6   7 36.2583 55.5194   3
  -2   6   6 18035.5 636.345   1
  -2  -6   6 18005.9 721.577   3
  -2   6   6 17137.6 608.123   3
  -2   6   5 96.8295 47.2266   3
  -2  -6   5 126.598 66.9884   3
  -2   6   5 164.618 51.2645   1
  -2  -6   4 5254.37 347.140   3
  -2   6   4 5121.59 252.921   3
   2   6  -3 608.649 120.744   3
  -2   6   3 588.254 71.4221   3
  -2  -6   3 570.171 113.710   3
  -2  -6   2 730.628 115.386   3
  -2   6   2 704.027 72.4440   3
   2  -6  -2 727.056 77.9924   3
   2   6  -2 602.930 108.329   3
   2   6  -1 60.8987 38.7429   3
   2  -6  -1 76.4030 27.9238   3
  -2  -6   1-5.14510 46.3579   3
  -2   6   1 123.341 29.9337   3
   2   6   0 11743.9 536.533   3
  -2  -6   0 10822.7 513.233   3
   2  -6   0 11559.9 378.603   3
   2   6   1 1388.39 166.840   3
   2  -6   1 1382.06 107.818   3
  -2  -6  -1 1445.79 171.571   3
   2   6   2 9010.19 457.089   3
   2  -6   2 9434.33 341.220   3
  -2  -6  -2 8808.81 462.100   3
  -2  -6  -3 22.8963 44.0862   3
   2  -6   3 58.0967 32.5207   3
   2   6   3-9.38274 28.1847   3
  -2   6  -4 703.048 105.388   1
   2   6   4 731.981 124.778   3
   2  -6   4 698.089 90.4232   3
  -2  -6  -4 786.623 136.980   3
  -2  -6  -5 545.703 130.162   3
  -2   6  -5 447.788 81.9518   1
   2  -6   5 343.901 70.5437   3
  -2  -6  -6 2033.94 228.152   3
  -2   6  -6 2172.43 213.704   1
  -2   6  -7 64.4431 34.4711   1
  -2  -6  -7 46.9129 53.5919   3
  -2   6  -8 14662.1 626.350   1
  -2  -6  -8 12093.8 631.629   3
  -2   6  -9 1020.81 159.268   1
  -2   6 -10 8748.65 501.178   1
  -2   6 -11 2877.22 276.403   1
  -2   6 -12 1545.27 208.693   1
  -2   6 -13 229.071 99.1939   1
  -2   6 -14 2496.01 286.670   1
   2  -6  15 266.083 85.0873   2
  -2   6 -15 403.950 126.554   1
  -2   6 -16 3991.71 393.277   1
   2  -6  16 3758.92 314.587   2
  -2  -7  15 20.9785 51.3309   3
   2   7 -15 61.3467 56.2347   1
  -2  -7  14 3116.80 350.721   3
   2   7 -14 2915.45 347.309   1
   2   7 -13 520.643 147.653   1
  -2  -7  13 456.312 127.700   3
   2   7 -12 10171.6 653.986   1
  -2  -7  12 11017.0 637.315   3
   2   7 -11 1751.24 255.588   1
  -2  -7  11 1208.57 194.850   3
  -2  -7  10 8431.47 576.660   3
   2   7 -10 10275.1 620.632   1
  -2  -7   9 198.316 87.0468   3
  -2   7   8 5285.23 326.066   1
  -2   7   8 5339.07 320.670   3
  -2  -7   8 5593.38 394.629   3
  -2   7   7 192.840 63.0868   1
  -2   7   7 193.969 57.7886   3
  -2  -7   7 157.587 79.0102   3
  -2  -7   6 12000.1 593.310   3
  -2   7   6 11178.4 485.007   1
  -2   7   6 11081.2 469.809   3
  -2   7   5 329.139 65.3751   3
  -2  -7   5 393.474 99.4244   3
  -2   7   4 3171.29 202.636   3
  -2  -7   4 3012.81 256.136   3
  -2  -7   3 795.130 133.188   3
  -2   7   3 760.822 89.0590   3
   2  -7  -3 751.675 94.4180   3
  -2  -7   2 93.1465 51.6703   3
   2  -7  -2 119.418 36.0447   3
   2   7  -2 48.1580 57.3950   3
  -2   7   2 87.1969 30.0421   3
  -2  -7   1 125.002 57.3241   3
   2  -7  -1 145.694 42.9028   3
   2   7  -1 65.6787 32.2755   3
  -2   7   1 88.8570 26.4793   3
  -2  -7   0 642.162 119.783   3
   2   7   0 808.628 129.686   3
   2  -7   0 687.042 82.1688   3
   2  -7   1 203.740 52.9811   3
  -2  -7  -1 126.233 80.1300   3
   2   7   1 206.311 75.3531   3
  -2  -7  -2 510.596 109.614   3
   2  -7   2 696.052 84.1334   3
  -2  -7  -3 74.7936 71.9137   3
   2  -7   3 48.5262 27.3013   3
  -2  -7  -4 1690.83 202.710   3
   2  -7   4 1567.43 150.885   3
   2  -7   5 260.433 68.0200   3
  -2  -7  -5 265.823 85.2004   3
  -2   7  -5 387.555 89.6888   1
   2  -7   6 1175.66 149.446   3
  -2  -7  -6 939.248 157.422   3
  -2   7  -6 1215.83 160.748   1
  -2   7  -7 776.797 131.018   1
  -2  -7  -7 600.744 129.921   3
   2  -7   7 892.182 130.453   3
   2  -7   8-12.1364 37.4271   3
  -2  -7  -8-34.5500 52.2284   3
  -2   7  -8-56.2583 51.2449   1
  -2   7  -9-27.2375 44.0532   1
  -2   7 -10 159.473 74.6344   1
  -2   7 -11 1657.44 214.561   1
  -2   7 -12 2621.52 281.022   1
  -2   7 -13 1690.67 232.299   1
  -2   7 -14 2790.26 309.261   1
  -2   7 -15 648.813 155.863   1
   2   8 -14 914.001 202.905   1
  -2  -8  14 445.672 141.912   3
   2   8 -13 285.770 116.457   1
  -2  -8  13 550.441 151.337   3
  -2  -8  12 975.942 188.954   3
   2   8 -12 1216.83 234.493   1
   2   8 -11-147.460 117.668   1
  -2  -8  11-30.0143 40.4914   3
  -2  -8  10 51.4056 66.1766   3
  -2  -8   9 301.020 96.7661   3
  -2  -8   8 1307.42 193.902   3
  -2  -8   7 289.699 86.9114   3
  -2   8   7 266.873 64.9144   3
  -2   8   7 317.172 78.6608   1
  -2   8   6 8849.79 420.310   1
  -2  -8   6 8789.06 504.133   3
  -2   8   6 8165.14 396.556   3
  -2   8   5 274.534 61.4911   3
  -2  -8   5 259.444 69.3383   3
  -2  -8   4 6383.78 399.511   3
  -2   8   4 6937.05 328.410   3
  -2  -8   3 29.6647 46.7516   3
   2  -8  -3 148.109 45.3920   3
  -2   8   3 96.1901 37.5099   3
  -2   8   2 3833.62 219.633   3
   2  -8  -2 3658.44 221.222   3
  -2  -8   2 3555.56 285.390   3
  -2  -8   1-23.0284 44.6943   3
  -2   8   1 5.52789 21.8713   3
   2  -8  -1-23.8467 23.4418   3
  -2  -8   0 1212.41 164.376   3
   2  -8   0 1369.70 125.443   3
  -2  -8  -1 2329.16 238.529   3
   2  -8   1 2528.31 177.874   3
   2  -8   2 6530.15 311.246   3
  -2  -8  -2 6058.13 405.717   3
   2  -8   3-18.9121 33.0374   3
  -2  -8  -3-39.7013 51.4580   3
   2  -8   4 4416.85 253.590   3
  -2  -8  -4 3693.21 320.158   3
  -2  -8  -5 5.26508 42.8615   3
   2  -8   5-22.7699 25.7839   3
  -2  -8  -6 466.952 121.202   3
   2  -8   6 485.217 91.6570   3
  -2   8  -6 424.135 94.5312   1
  -2  -8  -7 1164.97 189.628   3
   2  -8   7 1383.01 160.268   3
  -2   8  -7 1326.83 179.039   1
  -2   8  -8 11372.0 579.874   1
   2  -8   8 11176.7 539.094   3
   2  -8   9-7.28031 39.3927   3
  -2  -8  -9-2.20405 60.1989   3
  -2   8  -9 21.8034 50.2646   1
   2  -8  10 8658.62 509.265   3
  -2   8 -10 9497.44 553.687   1
  -2   8 -11 194.548 78.7504   1
   2  -8  11 37.9894 42.0792   3
   2  -8  12 403.781 109.399   3
  -2   8 -12 443.299 123.210   1
  -2   8 -13 110.938 62.7332   1
  -2   8 -14 1642.93 236.104   1
   2   9 -13-82.5610 80.6541   1
  -2  -9  13-22.9735 52.7808   3
   2   9 -12 2935.49 376.802   1
  -2  -9  12 2597.98 322.703   3
   2   9 -11 204.572 110.136   1
  -2  -9  11 225.813 105.624   3
  -2  -9  10 1003.32 184.759   3
  -2  -9   9-18.2787 60.6025   3
  -2  -9   8 476.996 145.687   3
  -2  -9   7 157.142 79.5885   3
  -2   9   6 2027.70 178.272   3
  -2  -9   6 1942.03 239.143   3
  -2   9   5 690.323 102.355   3
  -2  -9   5 527.800 117.011   3
   2  -9  -4 2030.51 178.402   3
  -2  -9   4 1936.27 224.975   3
  -2   9   4 2195.58 178.529   3
  -2  -9   3 553.646 125.266   3
   2  -9  -3 589.694 91.3023   3
  -2   9   3 674.870 98.0721   3
  -2  -9   2 94.8657 60.7243   3
   2  -9  -2 17.4248 35.7835   3
  -2   9   2 30.9830 18.6605   3
   2  -9  -1 127.152 50.8018   3
  -2  -9   1 82.0040 67.5156   3
  -2   9   1 175.107 54.6539   3
  -2  -9   0-8.71228 39.4618   3
   2  -9   0 47.7037 33.5061   3
   2  -9   1 496.624 82.7067   3
  -2  -9  -1 396.433 101.146   3
  -2  -9  -2 1195.74 181.137   3
   2  -9   2 1350.49 141.341   3
   2  -9   3 1323.02 140.365   3
  -2  -9  -3 1175.61 185.332   3
   2  -9   4 368.830 80.5237   3
  -2  -9  -4 126.699 55.2500   3
   2  -9   5 1495.81 159.781   3
  -2  -9  -5 1367.89 203.712   3
  -2  -9  -6 2255.52 270.237   3
   2  -9   6 2578.75 222.046   3
  -2   9  -6 3003.80 276.737   1
  -2   9  -7 781.222 139.110   1
  -2  -9  -7 543.835 131.406   3
   2  -9   7 634.390 122.573   3
   2  -9   8 328.515 89.9542   3
  -2  -9  -8 109.516 80.1799   3
  -2   9  -8 181.253 76.8396   1
  -2  -9  -9 521.873 133.726   3
  -2   9  -9 690.083 147.326   1
   2  -9   9 559.418 125.024   3
   2  -9  10 213.596 83.3772   3
  -2   9 -10 85.9743 63.9582   1
  -2   9 -11 1076.29 191.493   1
   2  -9  11 1040.19 179.334   3
  -2   9 -12 959.687 178.825   1
   2  -9  12 784.116 152.516   3
  -2   9 -13-79.9784 72.1457   1
   2  -9  13 27.5034 45.5692   3
   2  -9  14 313.330 93.0391   3
  -2   9 -14 503.717 127.220   1
  -2 -10  12 3947.37 391.712   3
   2  10 -11 200.380 107.650   1
  -2 -10  11 91.8817 61.0920   3
  -2 -10  10 696.031 174.579   3
  -2 -10   9 148.527 98.3657   3
  -2 -10   8 1757.24 236.793   3
  -2 -10   7 878.453 160.648   3
  -2 -10   6 4813.75 388.270   3
  -2 -10   5 312.397 94.1932   3
   2 -10  -4 1919.93 179.882   3
  -2 -10   4 1815.18 218.072   3
  -2 -10   3-33.1907 45.6711   3
   2 -10  -3 18.9368 31.7703   3
   2 -10  -2 3567.56 246.331   3
  -2 -10   2 2849.21 276.162   3
  -2 -10   1 180.910 77.9861   3
   2 -10  -1 136.097 41.8911   3
  -2 -10   0 5591.75 404.354   3
   2 -10   0 6001.10 319.907   3
  -2 -10  -1 1628.56 215.152   3
   2 -10   1 1833.54 170.092   3
   2 -10   2 17070.9 628.646   3
  -2 -10  -2 15096.0 734.923   3
   2 -10   3 268.066 67.9806   3
  -2 -10  -3 380.131 113.308   3
   2 -10   4 8929.26 429.024   3
  -2 -10  -4 8920.62 549.727   3
   2 -10   5 141.174 60.6424   3
  -2 -10  -5 168.326 84.1105   3
   2 -10   6 2630.28 229.338   3
  -2 -10  -6 1956.19 258.294   3
  -2  10  -6 3044.21 289.122   1
   2 -10   7 3232.75 263.223   3
  -2 -10  -7 2657.28 304.433   3
  -2  10  -7 3015.11 295.249   1
   2 -10   8 12618.4 585.317   3
  -2  10  -8 11982.3 642.530   1
  -2 -10  -9 77.9620 86.0482   3
  -2  10  -9 150.286 72.9653   1
   2 -10   9 89.3129 57.5459   3
   2 -10  10 3909.13 332.038   3
  -2  10 -10 3634.63 353.568   1
  -2  10 -11 711.648 162.647   1
   2 -10  11 687.536 147.023   3
  -2  10 -12-113.886 69.6147   1
   2 -10  12 5.50623 42.8358   3
  -2 -11  10 235.915 96.4590   3
  -2 -11   9-7.64624 46.6001   3
  -2 -11   8 73.5359 61.4036   3
  -2 -11   7 220.222 89.2307   3
  -2 -11   6 333.874 109.192   3
  -2 -11   5 1315.87 198.193   3
  -2 -11   4 667.537 139.844   3
   2 -11  -4 645.382 107.915   3
  -2 -11   3 61.2189 41.7385   3
   2 -11  -3 118.398 43.0121   3
  -2 -11   2 1606.95 217.522   3
   2 -11  -2 1938.89 185.177   3
  -2 -11   1 1589.50 217.703   3
   2 -11  -1 1008.46 129.274   3
  -2 -11   0 621.301 136.612   3
   2 -11   0 989.525 131.257   3
  -2 -11  -1-1.24769 56.7392   3
   2 -11   1 42.2977 42.4649   3
  -2 -11  -2 130.671 65.3222   3
   2 -11   2 153.166 50.9777   3
   2 -11   3 272.475 76.9466   3
  -2 -11  -3-18.1553 52.9277   3
  -2 -11  -4 81.8604 60.3370   3
   2 -11   4 168.136 58.1456   3
   2 -11   5 202.536 66.8539   3
  -2 -11  -5 37.3561 64.7090   3
   2 -11   6 237.025 68.4438   3
  -2 -11  -6 271.885 115.393   3
  -2  11  -6 192.313 73.4488   1
   2 -11   7 815.606 134.694   3
  -2 -11  -7 529.172 131.990   3
  -2  11  -7 914.762 168.459   1
  -2 -11  -8 289.712 102.801   3
  -2  11  -8 645.306 146.453   1
  -2  11  -9 182.549 78.0368   1
  -2 -11  -9-15.5408 71.7512   3
  -2  11 -10 149.632 89.9066   1
  -2  11 -11-45.7585 41.1536   1
  -2 -12   8 1402.74 223.077   3
  -2 -12   7 803.733 158.036   3
  -2 -12   6 3440.54 336.502   3
  -2 -12   5 158.095 77.3595   3
  -2 -12   4 817.827 157.417   3
  -2 -12   3 538.815 128.435   3
  -2 -12   2 884.817 164.177   3
  -2 -12   1 180.652 63.4743   3
  -2 -12   0 4612.80 389.228   3
  -2 -12  -1 97.5561 63.6271   3
  -2 -12  -2 5667.52 442.087   3
  -2 -12  -3 631.366 154.524   3
  -2 -12  -4 1166.59 206.098   3
  -2 -12  -5 18.4214 40.4376   3
  -2  12  -6 1491.50 220.063   1
  -2 -12  -6 1149.91 211.335   3
  -2 -12  -7 447.495 135.356   3
  -2  12  -7 620.538 143.008   1
  -2  12  -8 6409.33 476.198   1
  -2  12  -9 1122.69 195.569   1
  -2  12 -10 2169.12 271.831   1
  -2 -13   5 2113.38 258.958   3
  -2 -13   4 613.841 143.247   3
  -2 -13   3 19.7904 45.8012   3
  -2 -13   2 338.541 101.801   3
  -2 -13   1 1465.50 207.631   3
  -2 -13   0 215.458 79.0241   3
  -2 -13  -1-88.1820 79.7452   3
  -2 -13  -2 10.2694 39.2753   3
  -2 -13  -3 25.5199 59.3682   3
  -2 -13  -4 255.239 102.956   3
  -2  13  -6 104.050 75.4622   1
   3   0 -18 2.03809 52.6474   1
   3   0 -17 200.266 94.0923   1
   3   0 -16 29.7126 60.8748   1
   3   0 -15-87.9684 70.3997   1
   3   0 -14 15.4894 56.8692   1
   3   0 -13 69.4367 71.5588   1
   3   0 -12-41.7601 52.1084   1
   3   0 -11 518.378 112.459   1
   3   0 -10 12.7661 37.7204   1
   3   0  -9 26.6274 38.1282   1
   3   0  -8 11.4189 37.4093   1
   3   0  -7 4322.08 259.302   1
   3   0  -6-32.5933 16.2955   2
   3   0  -6-6.49247 30.6440   1
   3   0  -5 9814.09 366.532   1
   3   0  -5 9206.80 286.593   2
   3   0  -4 9.35102 34.7267   1
   3   0  -4 24.8115 20.5656   2
   3   0  -3 6556.14 253.424   2
  -3   0   3 5995.64 274.131   3
   3   0  -2-24.8205 29.0478   2
  -3   0   2 0.97434 35.8180   3
   3   0  -1 126.321 33.7725   3
  -3   0   1 148.846 46.9999   3
   3   0  -1 203.506 42.6544   2
  -3   0   0-33.0548 34.1511   3
   3   0   0 9.53869 37.9917   2
   3   0   0-21.2867 25.1815   3
  -3   0  -1 8452.64 310.909   3
   3   0   1 8175.61 305.226   3
   3   0   2-2.51259 25.6459   3
  -3   0  -2 38.9236 42.3321   3
   3   0   2 25.3534 26.0782   1
  -3   0  -3 68121.7 1687.64   3
   3   0   3 68192.1 1669.33   1
   3   0   3 68305.9 1660.60   3
   3   0   4 3.32996 25.2505   3
   3   0   4 1.46440 25.6015   1
   3   0   5 3983.79 234.396   1
   3   0   5 3931.36 231.940   3
   3   0   6-29.9440 32.6201   3
   3   0   6-35.1569 35.8245   1
   3   0   7 1832.76 170.513   1
   3   0   7 1652.86 190.631   2
   3   0   7 1758.72 164.066   3
   3   0   8 72.0777 63.2199   2
   3   0   8 18.0990 38.5369   3
   3   0   8 21.2608 33.6148   1
  -3   0  -9 23197.2 842.445   1
   3   0   9 22333.4 792.379   3
   3   0   9 23581.2 875.925   2
  -3   0 -10 56.5912 64.6185   1
   3   0  10 14.3558 44.4859   2
  -3   0 -11 4696.75 349.792   1
   3   0  11 4695.17 355.865   2
  -3   0 -12-48.6455 64.6505   1
   3   0  12-18.6463 49.4524   2
  -3   0 -13 1264.60 184.121   1
   3   0  13 1394.16 198.822   2
   3   0  14-41.2308 58.1734   2
   3   0  15 5019.65 400.816   2
   3   0  16-72.6252 62.3603   2
   3  -1 -18-161.074 105.850   1
   3   1 -18-101.021 80.9984   1
   3  -1 -17 3917.81 395.035   1
   3   1 -17 3452.07 364.591   1
   3  -1 -16-5.23015 63.0836   1
   3   1 -16 45.1313 51.3479   1
   3  -1 -15 1049.65 185.387   1
   3   1 -15 1004.93 182.880   1
   3  -1 -14 128.599 78.4226   1
   3   1 -14 130.687 79.8937   1
   3  -1 -13 4819.76 363.796   1
   3   1 -13 3972.91 333.079   1
   3  -1 -12 223.414 85.3704   1
   3   1 -12 317.908 92.7740   1
   3  -1 -11 13037.0 599.263   1
   3   1 -11 12869.9 604.131   1
   3   1 -10 803.290 128.262   1
   3  -1 -10 958.831 144.417   1
   3   1  -9 4056.06 286.845   1
   3  -1  -9 3930.23 270.419   1
   3  -1  -9 3687.70 129.295   2
   3  -1  -8 915.842 120.840   1
   3   1  -8 917.389 124.556   1
   3   1  -7 166.570 59.2514   1
   3  -1  -7 170.097 49.6514   1
   3   1  -6 587.408 93.2298   1
   3  -1  -6 705.706 90.0781   1
   3  -1  -5 6496.89 272.205   1
   3  -1  -4 1387.96 99.0644   1
   3   1  -4 1524.87 105.075   2
  -3  -1   4 1205.96 118.509   3
  -3   1   3 5137.57 220.809   3
   3   1  -3 5507.33 229.659   2
   3  -1  -3 5179.94 194.812   1
  -3  -1   3 5467.05 268.132   3
  -3   1   2 371.777 53.5316   3
   3   1  -2 406.741 67.9740   3
   3   1  -2 413.171 67.1513   2
   3  -1  -2 432.394 40.7174   1
  -3  -1   2 487.114 77.0106   3
  -3  -1   1 834.589 96.7315   3
   3   1  -1 811.283 97.7901   3
  -3   1   1 924.250 71.4773   3
   3   1  -1 981.928 101.847   2
  -3   1   0 851.831 68.7021   3
  -3  -1   0 679.326 85.2124   3
   3  -1   0 783.769 53.7130   1
   3   1   0 881.740 97.9543   3
   3  -1   0 716.914 62.6304   3
   3   1   0 863.670 104.671   2
   3   1   1 19.6836 34.7796   3
   3  -1   1-15.6997 28.6653   3
  -3  -1  -1 129.735 51.3354   3
   3  -1   1 100.372 27.8223   1
  -3   1  -1 48.6772 23.5708   3
   3  -1   2 1.81052 20.2338   1
   3  -1   2 12.4864 21.0257   3
  -3  -1  -2 98.2924 45.5014   3
  -3   1  -2 15.1653 23.4161   3
   3   1   2-15.4326 42.7241   3
   3  -1   3 13141.6 428.050   1
   3   1   3 14519.1 501.497   3
   3  -1   3 13113.7 436.712   3
  -3  -1  -3 14836.5 518.283   3
   3   1   4 754.834 99.1540   3
   3   1   4 900.501 106.150   1
  -3  -1  -4 600.347 96.9968   3
   3  -1   4 721.609 85.7760   1
   3  -1   4 811.608 90.9191   3
   3   1   5 608.067 90.8955   1
   3   1   5 406.147 76.7751   3
   3  -1   5 507.937 75.2569   3
  -3  -1  -5 486.530 93.9950   3
  -3   1  -5 505.226 78.2780   1
   3  -1   5 471.479 76.0551   1
   3  -1   6 626.770 92.2997   1
   3   1   6 716.108 104.170   3
   3   1   6 700.258 107.498   1
   3  -1   6 650.147 91.9445   3
  -3   1  -6 518.752 90.5148   1
   3  -1   7 5922.78 321.065   1
   3   1   7 5165.98 346.987   2
  -3   1  -7 5566.52 317.621   1
   3   1   7 5816.99 327.030   3
   3   1   7 5949.96 336.587   1
   3  -1   7 6400.57 387.150   2
   3  -1   7 5426.24 291.351   3
   3   1   8 773.252 122.075   3
   3  -1   8 793.530 118.088   1
   3  -1   8 692.783 103.277   3
   3   1   8 893.024 128.842   1
   3  -1   8 547.966 112.210   2
  -3   1  -8 807.751 122.228   1
   3   1   8 676.908 124.736   2
   3   1   9 358.719 99.9964   2
   3  -1   9 459.950 91.2619   3
   3  -1   9 493.482 93.1196   1
   3  -1   9 467.133 108.454   2
  -3   1  -9 325.685 82.0251   1
   3   1  10 43.1624 59.1459   2
   3  -1  10 14.3828 46.0744   2
  -3   1 -10 87.1830 62.8045   1
   3   1  11 396.354 102.436   2
  -3   1 -11 247.493 85.2489   1
   3  -1  11 313.903 98.7235   2
   3   1  12-16.5898 53.4066   2
   3  -1  12 54.0555 60.1473   2
   3   1  13 1251.00 185.741   2
   3  -1  13 1428.64 195.882   2
  -3   1 -13 1220.06 190.184   1
  -3   1 -14-10.1192 52.0401   1
   3  -1  14 164.707 83.3170   2
  -3   1 -15 2670.97 298.063   1
   3  -1  15 2558.83 273.985   2
   3  -1  16 286.243 88.4625   2
  -3   1 -16 335.362 119.364   1
   3  -1  17 53.7887 48.5174   2
  -3   1 -17 50.4184 43.8944   1
   3   2 -18 330.238 119.212   1
   3  -2 -18 230.185 112.203   1
   3   2 -17 34.6950 64.0429   1
   3  -2 -17 82.7620 54.6363   1
   3  -2 -16 106.510 71.4173   1
   3   2 -16-2.24846 48.5276   1
   3  -2 -15 86.2558 71.1536   1
   3   2 -15 57.3136 64.0199   1
   3  -2 -14 685.091 145.607   1
   3   2 -14 567.424 136.645   1
   3   2 -13 3625.18 325.226   1
   3  -2 -13 4098.54 335.711   1
   3  -2 -12 330.363 96.3560   1
   3   2 -12 404.549 105.454   1
   3  -2 -12 148.828 28.5393   2
   3  -2 -11 3770.45 292.905   1
   3   2 -11 3717.85 311.351   1
   3  -2 -11 3848.03 169.265   2
  -3   2  11 3543.60 260.815   1
   3  -2 -10 4251.05 292.887   1
   3   2 -10 4210.60 313.926   1
  -3   2  10 4221.97 277.768   1
   3  -2  -9 40.4028 30.8867   1
   3   2  -9 45.9409 52.2537   1
  -3   2   9 32.8668 26.4921   1
   3  -2  -8 201.593 58.7763   1
   3   2  -8 276.534 81.3843   1
  -3   2   8 164.450 51.5239   1
   3   2  -7 10843.5 482.162   1
   3  -2  -7 11007.7 422.147   1
  -3   2   7 10692.0 411.717   1
  -3  -2   6 26.9519 37.6150   3
   3  -2  -6 163.940 48.6421   1
  -3   2   6 107.942 27.2068   1
   3  -2  -5 25102.3 676.138   1
  -3  -2   5 23771.1 790.282   3
   3  -2  -4 3135.65 144.935   1
  -3  -2   4 3100.33 156.383   2
  -3  -2   4 2982.74 220.863   3
   3  -2  -3 4000.30 141.637   1
  -3  -2   3 4084.26 194.049   2
  -3  -2   3 4378.29 256.679   3
  -3   2   2 643.565 57.7893   3
  -3  -2   2 604.206 73.7530   2
   3   2  -2 591.598 94.8511   3
  -3  -2   2 472.556 78.4177   3
  -3  -2   1 4144.46 239.398   3
  -3  -2   1 3774.37 202.353   2
   3   2  -1 3883.08 234.597   3
  -3   2   1 3495.34 123.225   3
   3   2  -1 3895.98 221.515   2
  -3  -2   0 266.702 58.7762   3
   3   2   0 118.976 47.5458   2
  -3   2   0 261.574 27.1473   3
  -3  -2   0 293.291 52.3487   2
   3   2   0 271.613 61.8701   3
   3  -2   1 19696.1 502.908   1
   3   2   1 20872.5 655.819   3
   3  -2   1 19947.9 499.469   3
  -3  -2  -1 21803.9 675.195   3
  -3  -2  -1 19979.5 648.912   2
   3   2   2 23.9060 31.4870   3
   3  -2   2 17.5076 23.2689   1
  -3   2  -2 5.48349 19.6900   1
   3  -2   2 11.8065 16.8975   3
  -3  -2  -2 26.8447 43.7377   3
  -3  -2  -2 46.0520 38.4672   2
  -3   2  -3 33027.3 836.001   1
  -3  -2  -3 31320.1 950.461   3
   3  -2   3 29327.6 806.615   1
  -3  -2  -3 33099.6 958.029   2
   3  -2   3 29959.6 800.970   3
   3   2   3 31826.5 925.773   3
   3   2   4 1226.12 131.617   3
  -3   2  -4 1030.86 104.734   1
  -3  -2  -4 985.401 131.018   3
  -3  -2  -4 1305.20 145.916   2
   3  -2   4 929.384 95.5355   1
   3  -2   4 1034.77 94.7706   3
  -3   2  -5 2152.84 164.635   1
  -3  -2  -5 2208.17 197.961   2
   3   2   5 2312.06 189.029   1
   3   2   5 2197.19 188.701   3
   3  -2   5 1917.17 140.265   3
  -3  -2  -5 2397.19 211.003   3
   3  -2   5 2003.79 156.736   1
   3   2   6 659.167 102.687   1
  -3   2  -6 712.927 102.240   1
   3   2   6 605.233 103.281   3
   3  -2   6 548.882 81.0145   3
  -3  -2  -6 669.628 115.322   3
  -3  -2  -6 668.115 118.258   2
   3  -2   6 683.818 98.6570   1
   3   2   7 5805.38 372.555   2
  -3   2  -7 6014.93 331.980   1
   3   2   7 6588.16 367.590   1
  -3  -2  -7 6993.90 398.597   2
   3  -2   7 6247.35 330.638   1
   3  -2   7 5776.00 304.190   3
   3   2   7 6081.54 353.889   3
  -3   2  -8 936.867 132.415   1
   3  -2   8 879.845 124.717   1
  -3  -2  -8 843.254 131.736   2
   3   2   8 1001.61 143.419   3
   3   2   8 990.506 141.799   1
   3  -2   8 773.377 110.852   3
   3   2   8 754.167 134.553   2
   3  -2   8 856.063 138.303   2
  -3   2  -9 26036.0 899.919   1
   3  -2   9 25983.7 943.298   2
   3  -2   9 26817.2 878.120   1
   3   2   9 24201.6 931.783   2
   3  -2   9 24890.3 844.743   3
   3   2  10 3641.19 305.882   2
  -3   2 -10 3915.25 309.914   1
   3  -2  10 3578.74 302.560   2
   3  -2  11 3924.99 323.816   2
  -3   2 -11 4481.22 341.310   1
  -3   2 -12-2.55398 49.3097   1
   3  -2  12-20.9586 68.4314   2
  -3   2 -13 668.724 132.439   1
   3  -2  13 497.564 124.197   2
  -3   2 -14 53.2257 44.4752   1
   3  -2  14-38.1346 43.8595   2
   3  -2  15 4177.96 356.683   2
  -3   2 -15 4014.81 378.330   1
  -3   2 -16 69.6301 79.2052   1
   3  -2  16-13.2279 53.5631   2
  -3   2 -17 4337.33 410.879   1
   3  -2  17 4074.24 344.351   2
   3  -2  18 205.515 70.5571   2
   3  -3 -17 1547.80 231.506   1
   3   3 -17 1267.82 207.961   1
   3  -3 -16-28.5193 44.1879   1
   3   3 -16-61.1974 60.4277   1
   3  -3 -15 2166.30 257.811   1
   3   3 -15 2052.33 255.494   1
   3   3 -14 113.032 76.8857   1
   3  -3 -14 198.168 79.9069   1
   3  -3 -13 7877.21 465.594   1
   3   3 -13 7703.83 496.779   1
   3   3 -12 35.5002 54.7215   1
   3  -3 -12 93.4784 42.0395   2
   3  -3 -12 40.5139 50.4666   1
  -3   3  11 6321.89 354.057   1
   3  -3 -11 7260.33 400.442   1
   3   3 -11 6445.15 423.723   1
   3  -3 -10 2014.02 192.091   1
  -3   3  10 1735.50 167.607   1
   3   3 -10 1661.01 201.584   1
   3  -3  -9 3848.15 252.434   1
  -3   3   9 3677.86 243.327   1
   3   3  -9 3743.67 297.337   1
  -3   3   8 54.8761 31.6566   1
   3  -3  -8 30.0110 30.3302   1
   3   3  -8 25.6020 56.0634   1
   3  -3  -7 7226.57 316.859   1
  -3  -3   7 6649.81 381.806   3
  -3   3   7 6801.11 302.957   1
  -3  -3   7 6945.71 223.006   2
  -3  -3   6 217.150 34.8825   2
  -3   3   6 194.264 43.8080   1
  -3  -3   5 9635.97 323.566   2
  -3   3   5 9172.06 317.429   1
  -3  -3   4 1961.90 130.610   2
  -3   3   4 2080.83 108.104   1
  -3   3   3 11804.5 317.989   1
  -3  -3   3 12355.4 413.874   2
  -3   3   2 192.282 22.1406   3
  -3   3   2 193.542 24.7346   3
   3   3  -2 183.316 51.4649   3
  -3  -3   2 249.513 60.0199   2
  -3  -3   1 6240.06 291.219   2
   3   3  -1 6731.30 342.369   3
   3   3   0 996.388 130.521   3
  -3  -3   0 1008.07 109.930   2
  -3   3  -1 133.999 22.4834   1
  -3  -3  -1 111.641 38.8034   2
   3   3   1 118.965 44.1791   3
   3   3   2 324.762 75.9994   3
  -3   3  -2 355.439 45.3750   1
   3  -3   2 356.115 36.7366   3
  -3  -3  -2 267.768 59.5595   2
  -3   3  -3 7549.19 280.233   1
  -3  -3  -3 6331.11 362.628   2
   3   3   3 7688.48 371.085   3
   3  -3   3 7128.03 250.394   3
   3   3   4 57.2303 33.7214   3
   3  -3   4 77.9679 23.6911   3
  -3   3  -4 62.8830 38.1373   1
  -3  -3  -4-31.6000 51.9545   2
  -3   3  -5 2972.33 197.161   1
  -3  -3  -5 3065.46 244.627   2
   3   3   5 3422.38 256.299   3
  -3  -3  -5 3397.10 267.453   3
   3  -3   5 3060.62 199.044   1
   3   3   6 787.867 125.049   3
   3   3   6 749.520 117.931   1
  -3  -3  -6 700.521 122.658   3
  -3   3  -6 819.040 107.125   1
   3  -3   6 584.836 92.2933   1
  -3  -3  -6 806.669 129.273   2
   3   3   7 667.174 114.020   1
   3   3   7 449.088 97.3753   3
   3  -3   7 632.559 95.5305   1
  -3   3  -7 630.086 102.689   1
  -3  -3  -7 607.992 125.194   3
  -3  -3  -7 628.460 121.267   2
   3  -3   8 573.282 103.832   1
  -3   3  -8 330.865 78.7851   1
   3  -3   9-6.67511 30.7828   1
  -3   3  -9-58.5313 48.5783   1
  -3   3 -10-50.3008 58.9282   1
   3  -3  10-1.14915 40.4825   2
   3  -3  11 2.28183 40.7467   2
  -3   3 -11 80.9150 39.0181   1
  -3   3 -12-40.7483 67.8879   1
   3  -3  12 35.2795 53.5384   2
  -3   3 -13 1463.53 205.457   1
   3  -3  13 1497.33 202.320   2
  -3   3 -14-39.8235 46.0355   1
   3  -3  14-36.9229 62.6215   2
  -3   3 -15 2545.55 299.789   1
   3  -3  15 2556.81 276.417   2
  -3   3 -16 101.049 82.6034   1
   3  -3  16 16.9901 45.2603   2
   3  -3  17-9.49099 44.7774   2
   3   4 -17 51.9845 45.8303   1
   3   4 -16-16.1586 52.7191   1
   3   4 -15 172.297 93.4697   1
   3   4 -14 347.014 109.530   1
   3   4 -13 9219.68 568.683   1
   3   4 -12 210.359 101.243   1
   3   4 -11 5932.79 414.692   1
  -3   4  11 6148.93 344.447   1
   3   4 -10 97.0944 68.9331   1
  -3   4  10 34.0380 28.8249   1
  -3   4   9 143.250 55.6784   1
  -3   4   9 123.317 41.0433   3
  -3  -4   9 121.522 66.5883   3
   3   4  -9 93.3550 53.5582   1
  -3  -4   9 204.633 30.9412   2
  -3  -4   8 1148.08 87.6609   2
  -3   4   8 1148.00 123.842   1
  -3   4   8 1100.44 123.969   3
  -3  -4   8 1110.06 159.100   3
  -3  -4   7 9017.65 474.949   3
  -3   4   7 9031.07 368.609   1
  -3  -4   7 9652.70 325.446   2
  -3   4   7 9364.78 386.315   3
  -3  -4   6 817.383 84.9075   2
  -3   4   6 628.960 73.9838   1
  -3   4   6 766.081 91.0424   3
  -3  -4   6 819.292 123.968   3
  -3   4   5 22374.7 645.354   1
  -3  -4   5 24297.4 686.254   2
  -3   4   5 25686.0 689.192   3
  -3  -4   4 186.013 51.3654   2
  -3   4   4 119.530 31.0663   3
  -3   4   4 137.566 28.8607   1
  -3   4   3 829.136 62.2679   1
   3   4  -3 1141.37 140.694   3
  -3  -4   3 1035.16 109.776   2
  -3   4   3 970.930 69.8078   3
  -3   4   2 700.554 49.7462   1
  -3  -4   2 834.430 108.243   2
   3   4  -2 839.871 121.781   3
   3   4  -1 9670.27 446.421   3
  -3  -4   1 8891.50 388.890   2
  -3  -4   0 849.539 117.467   2
  -3   4   0 791.123 55.8995   1
   3   4   0 964.606 129.983   3
  -3   4  -1 31036.1 784.007   1
  -3  -4  -1 32253.9 961.726   2
   3   4   1 33029.7 990.649   3
   3   4   2 547.145 97.1559   3
   3  -4   2 545.167 41.9902   3
  -3   4  -2 598.827 66.8417   1
  -3  -4  -2 657.172 103.973   2
   3  -4   2 595.189 45.3850   3
  -3  -4  -3 14993.0 582.398   2
  -3   4  -3 12901.3 438.595   1
   3   4   3 13368.9 555.058   3
   3   4   4 452.779 94.2823   3
  -3   4  -4 472.138 72.2487   1
  -3  -4  -4 709.236 122.503   2
  -3  -4  -5 759.612 132.217   3
  -3   4  -5 763.008 100.291   1
   3   4   5 692.647 118.560   3
  -3  -4  -5 841.856 135.273   2
   3   4   6 1159.98 153.786   3
  -3   4  -6 1155.77 132.905   1
  -3  -4  -6 1214.89 176.949   3
  -3   4  -7 7018.25 373.842   1
  -3  -4  -7 6806.61 435.704   3
  -3   4  -8 1003.33 140.646   1
  -3  -4  -8 993.046 159.183   3
  -3   4  -9 21039.9 800.674   1
  -3   4 -10 48.3388 35.9123   1
  -3   4 -11 2717.32 269.311   1
   3  -4  12 546.537 123.475   2
  -3   4 -12 632.821 130.466   1
  -3   4 -13 17.5996 61.7385   1
   3  -4  13 74.9313 43.4250   2
  -3   4 -14-81.5700 77.8668   1
   3  -4  14-68.9283 56.4749   2
   3  -4  15 4115.71 355.468   2
  -3   4 -15 4638.93 410.048   1
  -3   4 -16-45.1932 62.4685   1
   3  -4  16 165.918 74.3269   2
   3  -4  17 2515.66 261.223   2
   3   5 -16 69.2725 61.7019   1
   3   5 -15 995.934 190.307   1
   3   5 -14-107.844 83.7481   1
   3   5 -13 7124.20 496.849   1
   3   5 -12 1095.19 192.681   1
  -3  -5  12 1280.62 206.304   3
  -3  -5  11 3861.30 342.924   3
  -3  -5  11 4187.55 165.116   2
   3   5 -11 3874.98 352.487   1
   3   5 -10 117.282 69.8664   1
  -3   5  10 311.008 69.0803   1
  -3   5  10 169.021 52.5767   3
  -3  -5  10 311.159 93.6992   3
  -3   5   9 879.314 115.658   1
  -3   5   9 893.813 121.056   3
  -3  -5   9 773.933 140.811   3
  -3   5   8 4724.20 264.294   1
  -3  -5   8 4659.21 339.564   3
  -3   5   8 4835.53 283.746   3
  -3   5   7 6603.42 308.734   1
  -3  -5   7 6829.60 412.368   3
  -3   5   7 7279.12 336.868   3
  -3  -5   6 68.3621 49.5829   3
  -3   5   6 9.29118 21.0343   3
  -3   5   6 12.3336 16.5113   1
  -3   5   5 7863.13 312.731   1
  -3   5   5 8359.78 315.895   3
  -3  -5   5 8198.35 442.740   3
  -3   5   4 654.227 69.6250   1
  -3   5   4 685.736 70.8795   3
  -3   5   3 8519.13 291.256   1
   3   5  -3 9049.56 457.062   3
  -3   5   3 8253.49 268.293   3
   3   5  -2 2431.43 221.013   3
  -3   5   2 1901.55 88.0841   3
   3   5  -1 2073.23 200.870   3
  -3  -5   0 59.9653 33.3371   2
   3   5   0 142.308 62.0081   3
  -3  -5  -1 145.221 61.0165   2
  -3   5  -1 117.221 31.6690   1
   3   5   1 163.946 81.6812   3
   3   5   2 119.755 58.8543   3
  -3  -5  -2 78.8279 55.4223   2
  -3   5  -2 59.0197 24.0736   1
   3  -5   2 84.9801 20.4715   3
   3  -5   3 1358.59 90.9175   3
  -3   5  -3 1549.00 130.242   1
  -3  -5  -3 1801.77 191.292   2
   3   5   3 1674.25 181.026   3
  -3  -5  -4 1317.82 181.975   2
  -3   5  -4 1181.13 130.103   1
   3   5   4 1187.57 159.462   3
  -3  -5  -4 1195.26 167.352   3
  -3   5  -5 26.6308 33.0384   1
  -3  -5  -5 57.5967 51.1585   3
  -3   5  -6-2.12236 70.6186   1
  -3  -5  -6 35.0522 63.3539   3
  -3  -5  -7 342.113 101.389   3
  -3   5  -7 378.945 85.2233   1
  -3  -5  -8 271.943 82.3260   3
  -3   5  -8 132.068 49.0654   1
  -3   5  -9-20.1974 40.2554   1
  -3   5 -10 421.399 108.362   1
  -3   5 -11 133.925 77.6856   1
  -3   5 -12 190.221 82.8718   1
  -3   5 -13 523.932 128.719   1
   3  -5  13 362.591 103.572   2
  -3   5 -14 9.38075 42.5096   1
   3  -5  14-46.9042 57.0823   2
  -3   5 -15 1240.52 217.959   1
   3  -5  15 1333.77 197.176   2
  -3   5 -16-82.9771 72.4319   1
   3  -5  16 81.3592 65.6251   2
   3  -5  17 245.918 85.5662   2
   3   6 -15 39.8013 61.4181   1
  -3  -6  15-105.307 88.8995   3
  -3  -6  14-86.4518 87.7074   3
   3   6 -14-123.067 90.6382   1
   3   6 -13 1867.93 262.614   1
  -3  -6  13 2001.55 267.945   3
  -3  -6  12 594.665 145.592   3
   3   6 -12 467.845 129.808   1
   3   6 -11 732.942 168.296   1
  -3  -6  11 680.619 147.463   3
  -3   6  10 209.232 60.5233   1
   3   6 -10 143.235 51.4824   1
  -3  -6  10 137.578 72.4416   3
  -3   6   9 644.126 102.516   3
  -3  -6   9 711.566 139.379   3
  -3   6   9 452.234 85.0841   1
  -3   6   8 47.6440 28.3801   3
  -3   6   8 106.050 39.9998   1
  -3  -6   8 107.907 56.9765   3
  -3   6   7 2282.63 179.186   1
  -3  -6   7 2353.62 242.704   3
  -3   6   7 2419.67 182.875   3
  -3   6   6 917.995 108.597   1
  -3   6   6 1041.94 110.381   3
  -3  -6   6 1019.31 152.593   3
  -3   6   5 11026.7 409.902   1
  -3  -6   5 9597.01 516.129   3
  -3   6   5 10746.4 391.252   3
  -3   6   4 68.9626 23.1477   3
  -3  -6   4 42.9097 44.5762   3
  -3   6   4 128.045 39.8010   1
  -3  -6   3 927.468 139.486   3
  -3   6   3 959.017 75.1441   3
  -3  -6   2 541.259 112.241   3
  -3   6   2 799.565 63.9608   3
   3   6  -1 4688.27 334.370   3
  -3  -6   1 4440.75 316.067   3
  -3  -6   0 1691.72 197.220   3
   3   6   0 1995.12 216.919   3
  -3  -6  -1 16451.5 695.006   3
   3  -6   1 16202.3 415.668   3
   3  -6   2 271.742 36.5640   3
  -3  -6  -2 334.102 94.2357   2
  -3  -6  -2 367.825 98.3579   3
  -3   6  -2 294.630 63.8167   1
   3  -6   3 9652.58 320.990   3
  -3  -6  -3 9914.35 525.302   3
  -3   6  -3 10247.9 411.095   1
  -3   6  -4 50.1596 41.2020   1
  -3  -6  -4 67.0924 63.8983   3
   3  -6   4-12.7382 24.6270   3
   3  -6   5 2263.11 158.805   3
  -3  -6  -5 2282.94 239.272   3
  -3   6  -5 2394.51 204.809   1
  -3  -6  -6 990.695 163.659   3
  -3   6  -6 1289.60 159.430   1
  -3   6  -7 3269.91 270.450   1
  -3  -6  -7 3139.09 307.320   3
  -3   6  -8 2544.17 241.052   1
  -3  -6  -8 2420.64 277.100   3
  -3   6  -9 10026.6 516.893   1
  -3  -6  -9 9529.05 561.706   3
  -3   6 -10 1074.37 159.679   1
  -3   6 -11 3502.27 310.898   1
  -3   6 -12 850.916 160.980   1
  -3   6 -13 404.978 114.944   1
  -3   6 -14 81.0864 70.6885   1
   3  -6  14 3.63039 34.4411   2
  -3   6 -15 4959.22 432.519   1
   3  -6  15 4861.93 392.031   2
   3  -6  16-34.4827 48.0975   2
   3   7 -14 2.02092 73.5377   1
  -3  -7  14 131.203 94.6329   3
   3   7 -13 4990.16 458.337   1
  -3  -7  13 4393.71 405.700   3
   3   7 -12 1349.21 234.278   1
  -3  -7  12 1170.64 205.466   3
  -3  -7  11 6894.58 512.351   3
   3   7 -11 7260.21 544.062   1
  -3  -7  10 173.273 64.6364   3
  -3   7   9 395.755 85.3589   3
  -3   7   9 528.352 95.6565   1
  -3  -7   9 290.817 97.6957   3
  -3   7   8 947.258 117.954   1
  -3   7   8 961.707 119.159   3
  -3  -7   8 817.832 145.926   3
  -3   7   7 1089.80 127.163   1
  -3   7   7 1036.83 121.768   3
  -3  -7   7 931.157 163.187   3
  -3   7   6 635.390 93.5877   1
  -3   7   6 620.820 90.0661   3
  -3  -7   6 578.669 123.919   3
  -3   7   5 4016.85 237.051   1
  -3  -7   5 3521.23 294.814   3
  -3   7   5 3818.26 217.640   3
  -3   7   4 611.945 86.0938   1
  -3   7   4 559.877 70.0328   3
  -3  -7   4 519.572 116.274   3
  -3   7   3 1471.72 106.683   3
  -3  -7   3 1319.15 177.999   3
  -3  -7   2 253.103 79.7139   3
  -3   7   2 330.554 45.6239   3
  -3  -7   1 727.713 132.962   3
  -3  -7   0 172.903 68.1087   3
   3  -7   0 180.333 29.5623   3
  -3  -7  -1 488.651 119.914   3
   3  -7   1 485.473 51.1390   3
   3  -7   2 152.001 32.3486   3
  -3  -7  -2 156.143 73.8831   3
   3  -7   3 2138.30 134.328   3
  -3  -7  -3 2280.08 244.954   3
  -3   7  -3 2121.12 178.515   1
  -3  -7  -4 457.586 123.092   3
  -3   7  -4 504.512 92.4140   1
   3  -7   4 491.700 67.3664   3
  -3  -7  -5 1057.76 170.978   3
   3  -7   5 1309.47 122.001   3
  -3   7  -5 1349.98 162.427   1
  -3  -7  -6-55.1654 62.7373   3
  -3   7  -6 76.6718 55.3734   1
   3  -7   6 77.4453 41.5301   3
  -3  -7  -7 753.270 155.150   3
  -3   7  -7 655.697 130.679   1
   3  -7   7 672.667 102.300   3
  -3   7  -8 101.834 58.6857   1
  -3  -7  -8 102.580 81.6464   3
   3  -7   8 48.6452 44.5868   3
  -3   7  -9 74.7019 53.1325   1
  -3  -7  -9 35.8853 49.4425   3
  -3   7 -10 68.8275 52.3061   1
  -3   7 -11 19.9330 46.0504   1
  -3   7 -12 287.646 102.165   1
  -3   7 -13 304.115 93.9039   1
  -3   7 -14 67.0617 62.1650   1
  -3   7 -15 981.362 195.094   1
   3  -7  15 910.617 165.349   2
   3  -7  16 212.160 94.8123   2
   3   8 -13 655.529 173.395   1
  -3  -8  13 710.460 170.366   3
   3   8 -12 131.426 83.4320   1
  -3  -8  12 99.5691 84.0619   3
   3   8 -11-37.4331 67.3799   1
  -3  -8  11-0.57113 52.6584   3
  -3  -8  10 646.277 152.480   3
  -3  -8   9 594.295 145.272   3
  -3   8   8 114.998 37.8028   3
  -3   8   8 85.3747 44.1485   1
  -3  -8   8 58.9345 61.3047   3
  -3   8   7 4410.26 271.053   1
  -3  -8   7 4237.91 355.437   3
  -3   8   7 4001.79 246.797   3
  -3   8   6 663.895 89.8745   3
  -3   8   6 1010.87 122.655   1
  -3  -8   6 863.826 151.119   3
  -3  -8   5 5506.18 398.634   3
  -3   8   5 6481.68 320.296   1
  -3   8   5 6037.87 286.458   3
  -3  -8   4-26.0730 63.5112   3
  -3   8   4-35.2403 30.2557   3
  -3   8   3 2081.07 144.994   3
  -3  -8   3 1922.92 214.928   3
  -3  -8   2 189.300 57.0556   3
  -3   8   2 280.155 48.2444   3
  -3  -8   1 1189.92 177.339   3
   3  -8  -1 1467.11 105.675   3
  -3  -8   0 422.751 109.654   3
   3  -8   0 466.337 58.0445   3
  -3  -8  -1 5896.28 417.201   3
   3  -8   1 6668.30 253.885   3
   3  -8   2 317.424 53.8355   3
  -3  -8  -2 177.742 74.3777   3
   3  -8   3 9442.03 355.118   3
  -3  -8  -3 8461.95 523.668   3
  -3   8  -3 8587.73 415.170   1
  -3  -8  -4 1217.31 194.850   3
  -3   8  -4 1136.49 141.729   1
   3  -8   4 1318.43 120.632   3
   3  -8   5 5514.60 283.777   3
  -3   8  -5 6407.16 366.356   1
  -3  -8  -5 5392.64 417.569   3
  -3   8  -6 180.477 66.7007   1
  -3  -8  -6 80.3535 50.6639   3
   3  -8   6 36.2259 33.1378   3
  -3  -8  -7 3104.90 322.540   3
   3  -8   7 3135.76 235.260   3
  -3   8  -7 3773.82 300.633   1
  -3  -8  -8 249.483 117.545   3
  -3   8  -8 142.770 65.3407   1
   3  -8   8 169.001 63.2112   3
  -3  -8  -9 7833.79 547.744   3
   3  -8   9 7784.03 434.969   3
  -3   8  -9 7881.26 475.222   1
  -3   8 -10 76.8646 51.2424   1
   3  -8  10 100.007 64.6707   3
   3  -8  11 5065.91 358.646   3
  -3   8 -11 4649.22 381.608   1
  -3   8 -12 17.8167 44.1585   1
  -3   8 -13 867.579 163.294   1
  -3   8 -14 20.6334 56.2025   1
  -3  -9  12-75.4661 69.1975   3
   3   9 -12 328.396 132.344   1
  -3  -9  11 7297.22 543.994   3
   3   9 -11 7905.53 602.782   1
  -3  -9  10 786.430 170.931   3
  -3  -9   9 1940.16 252.120   3
  -3  -9   8 106.275 73.9834   3
  -3  -9   7 322.735 92.4872   3
  -3  -9   6 312.708 106.041   3
  -3   9   5 2641.76 198.928   1
  -3  -9   5 2372.32 264.582   3
  -3  -9   4 765.529 146.896   3
  -3  -9   3 1661.34 204.183   3
  -3  -9   2 333.859 98.8068   3
  -3  -9   1 194.449 79.1717   3
   3  -9  -1 245.586 51.4637   3
  -3  -9   0 53.9928 66.3370   3
   3  -9   0 26.2750 23.7123   3
  -3  -9  -1 2910.88 292.340   3
   3  -9   1 3034.30 172.301   3
   3  -9   2 134.116 43.8971   3
  -3  -9  -2 89.5044 69.3829   3
   3  -9   3 4416.46 236.904   3
  -3  -9  -3 3653.68 343.244   3
   3  -9   4 129.311 42.5620   3
  -3  -9  -4 104.486 55.6978   3
  -3   9  -4 273.939 82.7149   1
   3  -9   5 75.3923 33.7029   3
  -3  -9  -5 20.0644 58.8069   3
  -3   9  -5-13.8435 32.9449   1
  -3   9  -6 141.658 64.7156   1
  -3  -9  -6 94.2064 65.9686   3
   3  -9   6 123.532 50.3506   3
  -3  -9  -7-90.5587 68.3790   3
  -3   9  -7-25.3207 39.1360   1
   3  -9   7-50.0149 36.7304   3
  -3   9  -8 1952.83 227.456   1
  -3  -9  -8 1755.26 253.983   3
   3  -9   8 1783.55 187.816   3
  -3   9  -9-67.0434 66.1317   1
  -3  -9  -9-83.6270 89.0042   3
   3  -9   9-15.3425 46.3424   3
  -3   9 -10 5.98057 46.0793   1
   3  -9  10 52.7305 46.1393   3
  -3   9 -11-18.2927 46.3408   1
  -3   9 -12-67.2975 68.5627   1
  -3   9 -13 772.320 155.942   1
  -3 -10  11 400.941 128.408   3
  -3 -10  10 551.082 144.448   3
  -3 -10   9 1534.92 228.522   3
  -3 -10   8 307.937 105.201   3
  -3 -10   7 5534.91 431.782   3
  -3 -10   6 630.526 144.928   3
  -3 -10   5 4303.20 368.023   3
  -3 -10   4 236.334 87.8063   3
  -3 -10   3 1560.51 212.836   3
  -3 -10   2 151.023 69.4770   3
  -3 -10   1 1881.15 236.459   3
   3 -10  -1 1916.58 146.796   3
  -3 -10   0 444.357 115.910   3
   3 -10   0 355.229 58.4735   3
  -3 -10  -1 5889.73 440.219   3
   3 -10   1 5946.92 275.397   3
   3 -10   2 2074.06 153.269   3
  -3 -10  -2 1681.16 234.770   3
   3 -10   3 4152.29 239.046   3
  -3 -10  -3 3961.42 365.263   3
  -3 -10  -4-24.4346 52.7274   3
  -3  10  -4 1.95735 31.0744   1
  -3 -10  -5 2563.39 299.447   3
  -3  10  -5 2700.21 255.383   1
  -3 -10  -6-15.3528 70.4493   3
  -3  10  -6 154.867 73.8206   1
  -3  10  -7 4346.74 340.863   1
  -3 -10  -7 3766.47 388.136   3
  -3 -10  -8 347.743 124.720   3
  -3  10  -8 286.262 93.4292   1
  -3  10  -9 6067.91 434.308   1
  -3 -10  -9 5279.82 473.116   3
  -3  10 -10 51.0858 49.2818   1
  -3  10 -11 3257.35 316.548   1
  -3  10 -12 257.752 80.8039   1
  -3 -11   9 1404.74 228.974   3
  -3 -11   8-74.1897 80.4748   3
  -3 -11   7 1721.39 250.604   3
  -3 -11   6 262.783 92.8324   3
  -3 -11   5 2968.42 310.757   3
  -3 -11   4 960.282 179.642   3
  -3 -11   3 3167.79 318.821   3
  -3 -11   2 34.9067 56.9046   3
  -3 -11   1 316.294 113.360   3
  -3 -11   0-36.8896 69.0208   3
  -3 -11  -1 908.030 170.523   3
  -3 -11  -2 182.033 98.0670   3
  -3 -11  -3 506.166 150.426   3
  -3 -11  -4 364.309 110.885   3
  -3  11  -4 592.757 119.028   1
  -3  11  -5-20.5008 40.7633   1
  -3 -11  -5-44.9522 69.1017   3
  -3 -11  -6 113.201 57.1173   3
  -3  11  -6 79.8531 32.9221   1
  -3  11  -7 54.9185 42.7334   1
  -3 -11  -7 30.0158 77.3066   3
  -3 -11  -8 1051.20 202.029   3
  -3  11  -8 1462.00 203.675   1
  -3  11  -9 74.8305 52.9637   1
  -3  11 -10 190.920 79.0616   1
  -3 -12   6-44.7076 72.5042   3
  -3 -12   5 2106.16 267.639   3
  -3 -12   4 853.041 178.463   3
  -3 -12   3 582.814 130.993   3
  -3 -12   2 87.9113 46.6162   3
  -3 -12   1 2251.40 283.622   3
  -3 -12   0 139.731 84.2701   3
  -3 -12  -1 6814.88 501.186   3
  -3 -12  -2 1937.83 261.241   3
  -3 -12  -3 1448.12 232.123   3
  -3 -12  -4 396.657 100.016   3
  -3 -12  -5 600.684 161.230   3
   4   0 -18 531.221 131.852   1
   4   0 -17 27.4400 62.7255   1
   4   0 -16 3645.33 364.476   1
   4   0 -15 135.655 76.2567   1
   4   0 -14 993.524 172.261   1
   4   0 -13-9.51784 55.7767   1
   4   0 -12 5455.73 373.749   1
   4   0 -11 34.6133 55.7678   1
   4   0 -10 1837.88 192.010   1
   4   0  -9-86.2302 52.7224   1
   4   0  -8 6528.06 351.143   1
   4   0  -7 17882.2 493.789   1
   4   0  -7-4.83873 12.1179   2
  -4   0   6 13998.6 548.176   3
   4   0  -6 15018.5 436.863   2
   4   0  -6 14557.2 525.223   1
   4   0  -5-31.2564 22.6343   2
   4   0  -5 46.0771 36.0432   1
  -4   0   5 27.5322 33.5531   3
  -4   0   4 4224.60 242.072   3
   4   0  -4 3873.21 210.576   2
   4   0  -3 9.23640 25.6875   2
  -4   0   3-14.2891 32.7330   3
   4   0  -2 71.2938 42.0062   2
  -4   0   2 67.8429 34.9665   3
  -4   0   1-6.59401 26.9129   3
   4   0  -1 20.6237 40.3435   2
   4   0  -1-48.2324 34.8312   3
   4   0   0 8380.21 333.106   3
  -4   0   0 7911.45 325.484   3
   4   0   0 8080.22 381.914   2
  -4   0  -1-4.31485 30.3771   3
   4   0   1-19.6418 26.5448   3
   4   0   2 21735.8 660.957   1
   4   0   2 23605.5 692.287   3
  -4   0  -2 24839.4 718.720   3
   4   0   3-48.6357 33.6499   1
   4   0   3-17.6821 26.1057   3
  -4   0  -3-27.5078 40.1601   3
   4   0   4 12371.4 464.589   1
   4   0   4 13028.2 487.418   3
  -4   0  -4 13181.6 498.017   3
   4   0   5-26.6678 45.9153   3
   4   0   5-16.2289 30.0375   1
   4   0   6 8653.19 395.957   1
   4   0   6 7688.03 453.512   2
   4   0   6 8147.11 385.503   3
   4   0   7 25.4983 33.6417   3
   4   0   7 6.70337 24.0946   1
   4   0   7 13.3089 51.6777   2
   4   0   8 11222.7 579.129   2
   4   0   8 10691.2 483.519   1
   4   0   8 11356.4 499.094   3
   4   0   9-76.4954 56.7616   2
   4   0  10 11990.5 623.090   2
   4   0  11-23.6098 61.0668   2
   4   0  12 3477.11 336.173   2
   4   0  13-75.2551 56.2122   2
   4   0  14 692.788 157.673   2
   4   0  15-17.1267 45.5904   2
   4   0  16 907.756 174.475   2
   4  -1 -18 6238.84 500.523   1
   4   1 -18 5809.01 462.939   1
   4  -1 -17 42.3962 74.5930   1
   4   1 -17 33.2399 45.2356   1
   4  -1 -16 1238.52 205.887   1
   4   1 -16 1107.84 202.425   1
   4  -1 -15 57.7032 55.9818   1
   4   1 -15-18.0730 78.4684   1
   4  -1 -14 1161.77 181.719   1
   4   1 -14 1349.20 198.761   1
   4  -1 -13 168.358 75.7672   1
   4   1 -13 203.505 86.2752   1
   4  -1 -12 13588.3 630.168   1
   4   1 -12 12390.8 617.225   1
   4   1 -11 33.1447 56.6484   1
   4  -1 -11-20.1120 55.3367   1
   4  -1 -10 6749.69 381.935   1
   4   1 -10 6646.88 398.690   1
   4  -1  -9-36.5294 51.7420   1
   4  -1  -9-9.69025 9.05347   2
   4   1  -9-16.5840 39.9054   1
   4   1  -8 155.319 50.8966   1
   4  -1  -8 236.117 69.2942   1
  -4  -1   7 526.578 100.541   3
   4   1  -7 563.573 104.629   1
   4  -1  -7 636.728 89.8114   1
   4  -1  -6 398.950 64.6252   1
   4   1  -6 391.156 76.9938   1
  -4  -1   6 423.007 97.5575   3
   4   1  -5 474.381 60.1636   2
   4  -1  -5 433.441 62.6355   1
  -4   1   5 423.888 75.8374   3
  -4  -1   5 400.416 84.2871   3
  -4   1   4 7799.41 334.260   3
   4  -1  -4 8594.75 300.827   1
   4   1  -4 8388.59 325.019   2
  -4  -1   4 7993.42 387.279   3
   4  -1  -3 256.351 39.9941   1
  -4   1   3 278.714 55.3607   3
   4   1  -3 197.963 50.8435   2
  -4  -1   3 281.183 64.3165   3
   4   1  -2 4526.06 250.334   2
  -4   1   2 4629.84 210.872   3
  -4  -1   2 4464.27 257.409   3
   4   1  -2 4481.14 250.300   3
  -4  -1   1-13.7828 29.1869   3
  -4   1   1 29.1163 18.6390   3
   4   1  -1-39.2906 39.0302   2
   4   1  -1-10.1507 26.6613   3
   4  -1   0 875.736 79.8564   3
   4  -1   0 722.666 60.5100   1
   4   1   0 981.102 111.471   3
  -4  -1   0 998.636 109.493   3
  -4   1   0 773.721 79.2605   3
   4   1   0 760.195 108.801   2
   4  -1   1 1470.70 98.5674   1
   4  -1   1 1584.76 116.155   3
   4   1   1 1420.72 155.297   2
   4   1   1 1596.51 134.585   3
  -4  -1  -1 1530.43 143.470   3
  -4   1  -1 1537.75 110.979   3
   4  -1   2 9074.55 323.018   1
   4   1   2 10405.7 462.747   2
   4   1   2 9878.03 398.298   3
   4  -1   2 9223.46 336.080   3
  -4  -1  -2 10011.8 413.949   3
  -4   1  -2 9639.07 352.807   3
   4   1   3 3420.05 210.293   1
   4  -1   3 3262.84 182.073   1
   4   1   3 3409.62 221.984   3
   4  -1   3 3602.70 196.151   3
  -4  -1  -3 3704.60 241.941   3
   4   1   4 2667.14 194.759   1
   4  -1   4 2341.94 161.611   1
   4   1   4 2798.29 206.644   3
   4  -1   4 2800.14 179.959   3
  -4  -1  -4 2481.72 204.810   3
   4   1   5 2843.26 213.199   1
   4  -1   5 2327.88 172.080   1
   4   1   5 2681.84 211.816   3
  -4  -1  -5 2382.81 210.682   3
   4  -1   5 2407.68 179.949   3
   4  -1   6 277.325 67.8598   1
   4   1   6 243.756 72.2098   3
   4  -1   6 210.978 52.4540   3
   4   1   6 273.422 71.0704   1
   4  -1   6 219.111 74.0490   2
   4   1   6 243.140 90.5371   2
   4   1   7 2443.54 210.682   1
   4  -1   7 2237.18 188.862   1
   4  -1   7 2569.33 253.880   2
   4   1   7 2268.78 244.538   2
   4   1   7 2357.76 208.337   3
   4  -1   7 2390.11 199.224   3
   4  -1   8 316.677 73.0296   1
   4  -1   8 210.091 58.5927   3
   4  -1   8 306.862 88.8419   2
   4   1   8 187.694 80.8137   2
   4  -1   9 182.403 45.2924   2
   4  -1   9 313.831 71.7236   3
   4   1   9 202.241 80.7736   2
   4   1  10-61.6244 43.3434   2
   4  -1  10-2.94550 47.4572   2
   4   1  11 443.858 128.099   2
   4  -1  11 342.511 111.203   2
   4   1  12 167.884 77.3953   2
   4  -1  12 359.159 112.765   2
   4   1  13 123.571 66.8418   2
   4  -1  13 253.442 105.220   2
   4   1  14 3236.41 331.556   2
   4  -1  14 3407.55 345.051   2
   4  -1  15 117.648 85.0260   2
   4  -1  16 1148.93 196.342   2
   4  -1  17 22.0432 56.9290   2
   4  -2 -18 3.54295 62.1684   1
   4   2 -17 68.9043 52.7704   1
   4  -2 -17 226.661 89.0737   1
   4  -2 -16 917.850 176.660   1
   4   2 -16 882.169 176.053   1
   4  -2 -15-23.2228 61.1671   1
   4   2 -15-77.8371 77.0428   1
   4   2 -14 867.774 161.810   1
   4  -2 -14 1123.03 185.990   1
   4  -2 -13 26.8549 51.5204   1
   4   2 -13 21.9678 53.2142   1
   4  -2 -12 3370.27 281.122   1
   4   2 -12 3370.42 303.126   1
   4  -2 -11 916.904 146.521   1
   4   2 -11 930.699 158.208   1
   4  -2 -11 773.330 64.0320   2
   4   2 -10 7.48429 50.1724   1
   4  -2 -10 33.9567 43.3517   1
   4  -2  -9 28.0777 38.6663   1
   4   2  -9 30.7046 57.2757   1
   4  -2  -8 122.537 41.7753   1
   4   2  -8 131.044 61.7164   1
  -4  -2   8 133.144 71.5016   3
   4  -2  -7 1698.78 140.650   1
  -4  -2   7 1664.14 186.328   3
   4  -2  -6 10693.0 370.224   1
  -4  -2   6 9640.76 464.107   3
   4  -2  -5 1201.38 91.7949   1
  -4  -2   5 1163.47 142.765   3
   4  -2  -4 9065.10 281.135   1
  -4   2   4 9642.22 344.461   3
  -4  -2   4 10201.3 447.937   3
  -4   2   3 266.135 47.3970   3
  -4  -2   3 162.115 41.8439   3
   4   2  -2 2546.28 195.593   3
  -4   2   2 2250.81 119.356   3
  -4  -2   2 2361.48 193.808   3
   4   2  -2 2172.92 174.239   2
  -4  -2   1 70.8199 43.7926   3
   4   2  -1 201.044 68.1262   2
  -4   2   1 108.658 24.5684   3
  -4  -2   1 80.4102 35.3929   2
   4   2  -1 94.8035 50.0571   3
  -4  -2   0 9334.58 413.856   2
   4   2   0 10262.5 441.436   3
  -4  -2   0 9748.92 429.923   3
  -4   2   0 9837.30 294.073   3
   4   2   0 9515.74 434.791   2
   4  -2   1 3291.60 133.940   1
   4   2   1 3448.12 229.910   3
  -4  -2  -1 3542.61 241.127   2
   4   2   1 3458.68 253.012   2
  -4  -2  -1 3640.46 245.122   3
   4  -2   1 3453.64 147.710   3
  -4  -2  -2 17501.1 629.262   2
   4  -2   2 15503.7 455.681   1
   4   2   2 17205.1 594.719   3
   4  -2   2 15766.9 454.358   3
   4   2   2 15128.1 620.988   2
  -4  -2  -2 16657.9 605.250   3
  -4  -2  -3 1149.83 142.473   2
   4  -2   3 1015.94 90.8364   1
   4   2   3 1125.54 126.847   3
   4  -2   3 1010.31 88.6491   3
  -4  -2  -3 1226.30 149.025   3
  -4  -2  -4 9813.63 466.021   2
   4  -2   4 8768.86 342.246   3
   4  -2   4 8551.45 343.757   1
   4   2   4 9041.41 426.307   3
  -4  -2  -4 8896.54 442.605   3
   4   2   5 135.462 68.4855   2
   4   2   5 121.940 52.1385   3
   4  -2   5 87.7438 34.9929   3
  -4  -2  -5 36.2360 39.1066   3
  -4  -2  -5 140.373 59.2236   2
   4  -2   5 94.1353 37.2795   1
   4   2   5 146.180 54.1787   1
  -4   2  -6 2081.53 172.987   1
   4   2   6 2401.39 206.562   1
   4  -2   6 2342.07 184.473   1
   4   2   6 2217.91 231.716   2
   4   2   6 2458.10 218.063   3
   4  -2   6 2256.21 176.173   3
  -4  -2  -6 2399.09 229.894   3
   4   2   7 232.227 93.6634   2
   4  -2   7 240.368 63.6025   3
   4  -2   7 263.312 88.0856   2
   4  -2   7 282.005 65.5077   1
  -4   2  -7 243.135 68.6243   1
  -4   2  -8 4958.21 313.660   1
   4   2   8 4992.71 377.833   2
   4  -2   8 5757.69 402.389   2
   4  -2   8 5151.41 313.285   1
   4  -2   8 5472.72 313.223   3
   4   2   9 375.486 106.893   2
   4  -2   9 240.351 64.2306   3
   4  -2   9 386.320 97.4965   2
  -4   2  -9 250.599 70.1269   1
  -4   2 -10 11211.8 546.977   1
   4  -2  10 10860.5 598.250   2
   4   2  10 11386.3 612.442   2
   4   2  11 589.306 147.465   2
   4  -2  11 477.508 114.641   2
  -4   2 -11 411.494 101.997   1
   4  -2  12 3058.17 310.259   2
  -4   2 -12 3151.36 288.633   1
  -4   2 -13 275.721 94.6577   1
   4  -2  13 262.033 99.7803   2
  -4   2 -14 1473.53 223.355   1
   4  -2  14 1555.19 224.480   2
  -4   2 -15 259.951 108.297   1
   4  -2  15 133.856 63.8112   2
  -4   2 -16 3675.37 370.174   1
   4  -2  16 3597.35 348.180   2
   4  -2  17 1011.50 177.106   2
   4  -3 -17 157.038 83.4529   1
   4   3 -17-3.68904 53.0928   1
   4  -3 -16 1079.28 188.529   1
   4   3 -16 785.162 163.861   1
   4   3 -15 200.190 100.726   1
   4  -3 -15 213.327 94.8700   1
   4   3 -14 1123.98 178.755   1
   4  -3 -14 902.002 150.868   1
   4   3 -13 254.366 106.376   1
   4  -3 -13 119.887 57.8272   1
   4  -3 -12 11131.0 532.092   1
   4   3 -12 10351.1 568.885   1
   4   3 -11 232.390 96.8432   1
   4  -3 -11 103.954 41.9367   1
   4  -3 -10 7280.80 376.313   1
   4   3 -10 6673.50 423.766   1
  -4  -3  10 6100.47 429.607   3
   4   3  -9 303.273 83.1605   1
  -4  -3   9 343.153 94.3245   3
   4  -3  -9 444.349 81.7814   1
   4  -3  -8 7431.13 333.698   1
  -4  -3   8 6892.43 419.763   3
   4  -3  -7 289.464 54.2141   1
  -4  -3   7 294.189 90.3991   3
  -4  -3   6 14613.2 614.795   3
  -4  -3   5 165.168 34.6235   2
  -4  -3   5 112.521 40.3478   3
  -4  -3   4 23352.6 694.541   2
  -4  -3   4 23289.5 822.296   3
  -4  -3   3 977.027 110.872   2
  -4   3   3 1086.11 77.7103   3
  -4  -3   3 1039.87 134.100   3
   4   3  -2 4745.91 292.730   3
  -4  -3   2 4059.66 235.681   2
  -4  -3   2 4713.51 298.353   3
  -4   3   2 3710.72 125.026   3
  -4  -3   1 44.3119 37.2843   3
  -4  -3   1-2.93966 40.2821   2
   4   3  -1 40.2967 35.8722   3
  -4  -3   0 1130.87 144.660   3
  -4  -3   0 1180.44 130.306   2
   4   3   0 1266.65 151.574   3
  -4  -3  -1 1819.99 170.169   2
  -4  -3  -1 1605.13 174.396   3
   4   3   1 1615.53 171.530   3
  -4  -3  -2 3352.47 252.662   2
   4   3   2 3540.82 250.160   3
   4  -3   2 3296.90 132.000   3
  -4  -3  -2 3704.29 267.294   3
   4   3   3 936.381 128.555   3
  -4  -3  -3 950.236 140.332   3
  -4  -3  -3 947.525 143.481   2
   4  -3   3 825.975 71.4870   3
  -4   3  -4 1156.73 107.048   1
   4   3   4 1416.97 164.108   3
   4  -3   4 1263.01 102.828   3
  -4  -3  -4 1221.08 173.801   3
  -4  -3  -4 1034.55 154.955   2
   4  -3   4 1240.93 115.886   1
   4   3   5-2.79517 38.0767   3
   4  -3   5-37.7148 26.1095   3
  -4  -3  -5 7.08659 41.4641   3
   4  -3   5-9.56062 20.0437   1
  -4   3  -5 15.7010 25.0625   1
  -4   3  -6 359.323 70.9659   1
   4  -3   6 350.224 68.4911   3
  -4  -3  -6 563.598 127.167   3
   4  -3   6 334.683 71.8641   1
  -4   3  -7 1189.20 138.163   1
   4  -3   7 1188.69 134.205   3
  -4  -3  -7 1268.48 185.274   3
   4  -3   7 1207.42 136.987   1
  -4   3  -8 131.186 61.1990   1
   4  -3   8 69.9921 33.0631   3
   4  -3   8 115.500 52.5331   1
  -4   3  -9 198.037 64.9702   1
   4  -3   9 213.284 63.1198   3
   4  -3   9 244.552 84.7147   2
  -4   3 -10 426.409 99.3453   1
   4  -3  10 295.884 92.8590   2
  -4   3 -11 1508.88 197.309   1
   4  -3  11 1492.68 210.888   2
  -4   3 -12 421.971 106.214   1
   4  -3  12 324.300 99.2239   2
   4  -3  13 229.518 94.6541   2
  -4   3 -13 364.779 107.454   1
   4  -3  14 159.963 79.8997   2
  -4   3 -14 321.289 109.006   1
   4  -3  15 457.178 127.305   2
  -4   3 -15 214.464 97.6188   1
  -4   3 -16 459.712 129.183   1
   4  -3  16 443.051 119.335   2
   4  -3  17 246.589 99.5250   2
   4   4 -16 14.5611 51.8570   1
   4   4 -15-21.9466 55.9237   1
   4   4 -14 39.9658 48.9588   1
  -4  -4  13 100.878 67.8488   3
   4   4 -13 140.645 75.3417   1
  -4  -4  12 2563.98 284.397   3
   4   4 -12 2832.28 290.188   1
   4   4 -11-21.1738 43.2709   1
  -4   4  11 16.2697 21.1147   1
  -4  -4  11-73.5114 79.2417   3
   4   4 -10 726.638 148.073   1
  -4   4  10 375.724 77.3024   1
  -4  -4  10 454.684 116.000   3
   4   4  -9 682.272 137.018   1
  -4   4   9 756.100 106.013   1
  -4  -4   9 675.745 128.219   3
  -4  -4   8 1238.61 92.9971   2
  -4   4   8 1290.10 127.539   1
  -4  -4   8 922.074 157.122   3
  -4   4   7-8.17772 16.2274   1
  -4  -4   7-13.8965 22.3953   2
  -4  -4   7 28.4655 46.3067   3
  -4  -4   6 6287.83 276.182   2
  -4   4   6 6766.56 269.180   1
  -4  -4   6 6135.73 387.943   3
  -4  -4   5 1625.50 135.740   2
  -4   4   5 1580.99 112.179   3
  -4  -4   5 1743.63 195.346   3
  -4  -4   4 11722.1 545.821   3
  -4  -4   4 11606.0 451.708   2
  -4   4   4 12418.6 361.909   3
   4   4  -3 446.795 107.242   3
  -4   4   3 653.011 45.7114   3
  -4   4   3 576.297 41.2131   3
  -4  -4   3 521.026 85.5540   2
  -4  -4   3 719.808 119.483   3
  -4  -4   2 6173.24 362.375   3
   4   4  -2 6229.86 379.156   3
  -4  -4   2 5937.23 313.899   2
  -4  -4   1 1283.36 156.311   3
   4   4  -1 1417.28 161.790   3
  -4  -4   1 1040.28 124.136   2
   4   4   0 3579.51 271.947   3
  -4  -4   0 3572.96 246.911   2
  -4  -4   0 3654.90 273.514   3
  -4  -4  -1 1198.79 160.213   3
  -4  -4  -1 1072.88 139.642   2
   4   4   1 1354.70 160.632   3
  -4   4  -2 10274.8 322.470   1
  -4  -4  -2 10835.6 498.483   2
   4   4   2 10913.3 510.449   3
  -4  -4  -2 10760.8 517.585   3
   4   4   3 15.3502 49.8582   3
  -4   4  -3 5.98727 15.4881   1
   4  -4   3 5.75349 12.6784   3
  -4  -4  -3-21.5346 51.5020   3
  -4  -4  -3-76.4718 58.6316   2
  -4   4  -4 9853.46 377.889   1
   4  -4   4 10270.6 338.177   3
  -4  -4  -4 10804.3 528.845   3
  -4   4  -5 186.166 50.7549   1
   4  -4   5 159.027 44.9219   3
  -4  -4  -5 118.573 83.1596   3
  -4   4  -6 212.069 55.5543   1
   4  -4   6 168.714 41.7125   3
  -4  -4  -6 270.649 76.2100   3
  -4   4  -7 114.872 49.1591   1
   4  -4   7 190.106 49.0520   3
  -4  -4  -7 198.367 92.6392   3
  -4   4  -8 4146.53 294.476   1
   4  -4   8 3943.94 266.124   3
  -4  -4  -8 3381.15 309.494   3
  -4   4  -9 259.716 73.2491   1
   4  -4   9 190.186 64.6038   3
  -4   4 -10 13890.8 652.859   1
  -4   4 -11 198.635 68.8209   1
   4  -4  11 35.8824 37.8817   2
  -4   4 -12 1567.46 216.888   1
   4  -4  12 1617.98 221.955   2
  -4   4 -13 154.676 65.7502   1
   4  -4  13 216.110 85.9290   2
  -4   4 -14 1502.35 233.025   1
   4  -4  14 1430.73 216.603   2
  -4   4 -15-78.1924 88.6052   1
   4  -4  15 80.8905 54.5812   2
  -4   4 -16 7999.85 574.988   1
   4  -4  16 7827.39 514.315   2
   4  -4  17 98.3597 57.3618   2
   4   5 -16 838.725 182.336   1
   4   5 -15-1.85336 76.9762   1
  -4  -5  15 40.7371 55.1178   3
   4   5 -14 1287.58 216.528   1
  -4  -5  14 1471.59 231.285   3
   4   5 -13 44.6331 61.7787   1
  -4  -5  13 26.6836 64.7438   3
  -4  -5  12 7422.03 513.168   3
   4   5 -12 7318.17 505.104   1
   4   5 -11 713.604 147.433   1
  -4  -5  11 729.015 138.304   3
  -4  -5  10 3609.71 329.485   3
  -4   5  10 4092.77 257.677   1
  -4   5  10 4106.41 268.430   3
   4   5 -10 3949.36 349.553   1
  -4  -5   9 787.964 74.8040   2
  -4   5   9 998.609 116.459   1
  -4   5   9 901.191 115.495   3
  -4  -5   9 959.397 160.917   3
  -4  -5   8 2982.67 173.802   2
  -4  -5   8 2468.85 251.794   3
  -4   5   8 2721.99 189.573   1
  -4   5   8 2876.84 201.852   3
  -4   5   7 71.3626 28.2523   1
  -4   5   7 55.5819 30.0246   3
  -4  -5   7 32.7111 51.4107   3
  -4  -5   7 52.4955 38.4118   2
  -4  -5   6 4965.72 352.117   3
  -4  -5   6 4928.28 261.092   2
  -4   5   6 4851.09 222.910   1
  -4   5   6 4692.78 231.426   3
  -4   5   5 46.7753 20.9034   1
  -4   5   5 26.8022 18.2337   3
  -4  -5   5-23.6810 51.1068   3
  -4  -5   5 57.5439 42.3272   2
  -4  -5   4 10597.9 527.424   3
  -4  -5   4 10855.6 460.777   2
  -4   5   4 11459.8 327.635   3
  -4   5   4 11439.4 318.797   1
  -4  -5   3 1145.74 156.097   3
  -4  -5   3 1228.34 138.785   2
  -4  -5   2 2481.22 232.994   3
  -4  -5   2 2227.75 191.101   2
  -4  -5   1 391.720 105.288   3
  -4  -5   1 240.912 69.0017   2
  -4  -5   0 477.262 106.792   3
  -4  -5   0 505.846 101.069   2
  -4  -5  -1 21.2707 42.6697   3
  -4   5  -1 33.9277 17.3213   1
  -4  -5  -1-30.4997 32.7883   2
  -4   5  -2 4488.47 194.771   1
  -4  -5  -2 4502.74 337.055   3
  -4   5  -3 4051.83 204.272   1
   4  -5   3 3805.80 125.018   3
  -4  -5  -3 3980.63 313.744   3
   4  -5   3 3541.18 124.243   3
  -4   5  -4 2656.84 179.436   1
   4  -5   4 2689.69 138.276   3
  -4  -5  -4 2612.22 261.797   3
  -4   5  -5 6867.37 339.789   1
  -4  -5  -5 7026.49 447.987   3
   4  -5   5 6911.44 287.396   3
  -4  -5  -6 476.323 111.710   3
  -4   5  -6 646.141 104.549   1
   4  -5   6 706.979 94.5878   3
  -4  -5  -7 544.152 133.953   3
   4  -5   7 563.346 91.8191   3
  -4   5  -7 558.634 104.462   1
  -4   5  -8 4.18040 41.4684   1
  -4  -5  -8 106.242 75.3244   3
   4  -5   8 58.9363 38.1394   3
  -4   5  -9 82.4625 40.6515   1
   4  -5   9 81.2108 36.8253   3
  -4   5 -10 19.5636 38.6010   1
  -4   5 -11 565.580 121.555   1
  -4   5 -12 62.1421 51.1880   1
   4  -5  12 11.4245 61.2338   2
  -4   5 -13 2.55730 48.8772   1
   4  -5  13 29.1405 64.8748   2
  -4   5 -14 350.407 109.375   1
   4  -5  14 99.9208 55.5861   2
  -4   5 -15 289.322 108.217   1
   4  -5  15 202.416 82.2948   2
   4  -5  16 491.060 118.275   2
   4   6 -15-44.7486 59.8445   1
   4   6 -14 63.3942 80.4348   1
  -4  -6  14-80.2968 67.0249   3
   4   6 -13 497.006 145.663   1
  -4  -6  13 426.830 120.841   3
  -4  -6  12 4405.18 393.155   3
   4   6 -12 4419.33 402.801   1
   4   6 -11 443.252 127.186   1
  -4  -6  11 247.466 96.7971   3
  -4  -6  10 1073.24 183.572   3
  -4   6   9 178.819 53.2004   3
  -4   6   9 162.257 45.7008   1
  -4  -6   9 100.395 58.4975   3
  -4  -6   8 179.459 48.9340   2
  -4   6   8 136.893 46.2117   3
  -4   6   8 173.412 50.4603   1
  -4  -6   8 29.1899 52.7688   3
  -4  -6   7 178.544 59.1579   2
  -4   6   7 197.756 45.6370   3
  -4   6   7 124.837 34.6482   1
  -4  -6   7 185.833 83.6427   3
  -4   6   6 7436.86 294.155   1
  -4  -6   6 7085.25 447.725   3
  -4  -6   6 6968.27 350.450   2
  -4   6   6 7231.21 299.415   3
  -4   6   5 2999.47 154.246   1
  -4  -6   5 2714.28 259.857   3
  -4  -6   5 3148.62 231.567   2
  -4   6   5 2915.40 154.640   3
  -4   6   4 4725.85 182.005   1
  -4  -6   4 5099.51 359.432   3
  -4   6   4 4601.36 166.085   3
  -4  -6   4 4787.69 291.617   2
  -4  -6   3 751.198 141.964   3
  -4  -6   3 509.493 94.6220   2
  -4   6   3 676.823 52.4231   1
  -4  -6   2 1033.03 154.417   3
  -4   6   2 910.564 56.9207   1
  -4  -6   2 1017.87 138.165   2
  -4  -6   1 912.038 150.087   3
  -4   6   1 925.576 65.8248   1
  -4  -6   1 1057.31 151.639   2
  -4  -6   0 1311.41 181.795   3
  -4   6   0 1579.98 97.6058   1
  -4  -6  -1 181.525 75.3795   3
  -4   6  -1 326.959 47.2869   1
  -4   6  -2 14492.3 465.796   1
  -4  -6  -2 13398.8 661.314   3
  -4  -6  -3 19.7984 55.5237   3
  -4   6  -3 51.4881 24.9709   1
  -4   6  -4 13103.4 496.094   1
   4  -6   4 12682.6 380.313   3
  -4  -6  -4 13242.2 650.218   3
   4  -6   4 13667.7 395.465   3
  -4  -6  -5 21.1617 44.5350   3
   4  -6   5 7.52743 22.2087   3
  -4   6  -5 26.9379 28.6316   1
   4  -6   5 12.9385 18.2319   3
  -4  -6  -6 1584.70 219.103   3
  -4   6  -6 1415.39 160.214   1
  -4  -6  -7 566.541 140.878   3
  -4   6  -7 530.446 110.541   1
  -4   6  -8 9482.10 496.325   1
  -4  -6  -8 9302.55 586.327   3
  -4   6  -9 1898.43 218.112   1
  -4  -6  -9 1612.88 231.860   3
  -4   6 -10 11440.7 600.071   1
  -4   6 -11-126.222 63.1312   1
  -4   6 -12 287.358 99.9710   1
  -4   6 -13 1505.42 227.979   1
   4  -6  13 1113.44 196.908   2
  -4   6 -14 684.109 156.260   1
   4  -6  14 579.077 144.592   2
  -4   6 -15 293.281 122.048   1
   4  -6  15 163.999 95.1071   2
   4   7 -14 1716.85 267.193   1
   4   7 -13 35.6792 68.4389   1
  -4  -7  13 187.207 97.2682   3
  -4  -7  12 4784.75 419.033   3
   4   7 -12 5286.23 460.173   1
   4   7 -11 233.776 125.228   1
  -4  -7  11 202.085 92.5482   3
  -4  -7  10 4230.09 372.718   3
  -4  -7   9 7.77180 48.3935   3
  -4  -7   8 96.8543 48.7889   3
  -4  -7   7 100.011 47.3652   2
  -4   7   7 20.2028 18.8572   3
  -4  -7   7 7.86190 48.9306   3
  -4   7   7-30.2826 31.0251   1
  -4  -7   6 144.254 65.3992   2
  -4   7   6 23.5378 23.2320   3
  -4   7   6 77.7958 30.2353   1
  -4  -7   6 14.4257 40.9530   3
  -4   7   5 5.05715 10.1818   3
  -4   7   5 19.8938 16.5375   1
  -4   7   4 2325.77 115.791   3
  -4   7   4 2162.62 136.126   1
  -4  -7   4 2034.23 230.284   3
  -4  -7   4 2012.53 190.062   2
  -4  -7   3 977.885 156.682   3
  -4   7   3 1148.64 90.6864   1
  -4   7   2 3142.71 153.327   1
  -4  -7   2 2941.83 284.810   3
  -4  -7   1 101.808 65.6667   3
  -4  -7   0 926.338 163.739   3
  -4   7   0 856.112 83.8169   1
  -4  -7  -1 301.971 107.108   3
  -4   7  -1 296.110 56.6423   1
  -4   7  -2 3086.85 195.213   1
  -4  -7  -2 2864.60 293.134   3
  -4  -7  -3 630.207 132.551   3
  -4   7  -3 571.914 84.9519   1
  -4   7  -4 5444.45 299.506   1
   4  -7   4 5029.96 190.566   3
  -4  -7  -4 5210.50 408.609   3
   4  -7   4 4988.72 196.608   3
  -4   7  -5 346.910 78.4839   1
  -4  -7  -5 256.107 102.640   3
   4  -7   5 296.535 49.5253   3
  -4  -7  -6 106.808 78.2091   3
   4  -7   6 7.93373 24.1087   3
  -4   7  -6 29.4059 37.9035   1
  -4  -7  -7 156.841 75.7742   3
  -4   7  -7 212.688 77.6920   1
   4  -7   7 182.544 45.6329   3
  -4  -7  -8 311.162 107.320   3
   4  -7   8 403.734 78.7365   3
  -4   7  -8 395.801 100.405   1
  -4  -7  -9 688.467 163.534   3
  -4   7  -9 479.822 110.823   1
  -4   7 -10-28.0037 46.0931   1
  -4   7 -11-33.3567 39.2474   1
  -4   7 -12 92.0243 50.8677   1
  -4   7 -13 20.5320 44.1647   1
  -4   7 -14 2007.86 266.459   1
   4  -7  14 1644.78 235.852   2
  -4   7 -15 186.356 93.7176   1
  -4  -8  12 2054.40 279.590   3
   4   8 -12 2556.47 330.710   1
   4   8 -11-11.5235 70.6400   1
  -4  -8  11 130.886 93.3855   3
  -4  -8  10 1224.64 209.000   3
  -4  -8   9 485.912 138.804   3
  -4  -8   8 658.382 149.110   3
  -4  -8   7 410.807 106.861   3
  -4  -8   6 5474.98 410.383   3
  -4  -8   5 16.5623 55.6087   3
  -4  -8   4 2791.55 280.340   3
  -4  -8   3-37.3797 69.7537   3
  -4   8   3 20.2265 16.7884   1
  -4  -8   2 243.552 82.7208   3
  -4  -8   1 136.658 64.5088   3
  -4  -8   0 2107.02 255.871   3
  -4   8   0 2385.09 160.615   1
  -4  -8  -1 880.782 160.276   3
  -4   8  -1 1270.17 120.111   1
  -4   8  -2 11745.9 452.593   1
  -4  -8  -2 11742.8 646.223   3
  -4   8  -3 1171.86 130.576   1
  -4  -8  -3 1243.00 204.568   3
  -4   8  -4 6306.91 345.035   1
   4  -8   4 5532.13 211.224   3
  -4  -8  -4 5323.57 430.196   3
   4  -8   5 21.3774 18.9232   3
  -4   8  -5-54.9019 50.7324   1
  -4  -8  -5-24.3759 61.2124   3
  -4  -8  -6 979.014 190.194   3
  -4   8  -6 998.017 145.670   1
   4  -8   6 914.987 99.1743   3
  -4  -8  -7-78.5248 85.4313   3
   4  -8   7 34.3659 29.1585   3
  -4   8  -7-64.3748 43.4874   1
  -4   8  -8 7123.96 430.075   1
  -4  -8  -8 7717.95 552.674   3
  -4  -8  -9 695.470 172.977   3
  -4   8  -9 641.048 136.195   1
  -4   8 -10 5728.35 422.706   1
  -4  -8 -10 5699.10 473.169   3
  -4   8 -11 313.849 95.9846   1
  -4   8 -12 1458.27 213.709   1
  -4   8 -13 131.532 71.4373   1
  -4   8 -14 1223.55 201.573   1
  -4  -9  11 514.877 143.567   3
  -4  -9  10 6020.05 475.710   3
  -4  -9   9 41.0522 59.5237   3
  -4  -9   8 1526.89 223.342   3
  -4  -9   7 173.226 82.4514   3
  -4  -9   6 1432.56 214.384   3
  -4  -9   5 172.585 79.4788   3
  -4  -9   4 4349.84 370.090   3
  -4  -9   3 684.295 148.214   3
  -4  -9   2 3287.96 319.187   3
  -4  -9   1 8.96975 52.0691   3
  -4  -9   0 619.726 148.758   3
  -4  -9  -1 699.095 152.268   3
  -4   9  -1 830.590 105.700   1
  -4  -9  -2 120.096 72.0431   3
  -4   9  -2 188.129 60.8428   1
  -4   9  -3 255.877 64.1867   1
  -4  -9  -3 307.333 112.356   3
  -4   9  -4 2578.06 216.237   1
  -4  -9  -4 2023.81 270.289   3
  -4  -9  -5 478.871 135.924   3
  -4   9  -5 469.053 99.0225   1
  -4   9  -6 152.320 59.7979   1
  -4  -9  -6 14.4084 49.3758   3
  -4  -9  -7 1818.83 265.363   3
  -4   9  -7 1750.80 203.226   1
  -4  -9  -8 239.724 97.7189   3
  -4   9  -8 165.174 65.9296   1
  -4  -9  -9 101.438 72.4730   3
  -4   9  -9 59.0130 45.2583   1
  -4   9 -10 1440.55 199.347   1
  -4  -9 -10 1379.01 246.802   3
  -4   9 -11 119.548 59.1561   1
  -4 -10   9 60.8434 87.1631   3
  -4 -10   8 59.4856 62.7579   3
  -4 -10   7 11.2583 66.5929   3
  -4 -10   6 1642.75 236.113   3
  -4 -10   5 257.410 89.5974   3
  -4 -10   4 3227.58 321.803   3
  -4 -10   3-15.4839 47.3115   3
  -4 -10   2 1654.88 232.140   3
  -4 -10   1 30.2067 66.8323   3
  -4 -10   0 2041.21 261.119   3
  -4 -10  -1 1266.31 209.462   3
  -4 -10  -2 6256.21 478.398   3
  -4 -10  -3 691.163 161.312   3
  -4 -10  -4 1988.74 273.435   3
  -4 -10  -5-63.5536 86.5236   3
  -4 -10  -6 249.692 108.116   3
  -4 -10  -7 139.978 104.256   3
  -4 -10  -8 2769.65 343.962   3
  -4 -11   6 2920.83 315.186   3
  -4 -11   5 628.525 145.506   3
  -4 -11   4 4631.04 407.627   3
  -4 -11   3 402.800 115.443   3
  -4 -11   2 1272.18 207.202   3
  -4 -11   1 263.701 119.738   3
  -4 -11   0-120.091 98.3771   3
  -4 -11  -1-79.2536 94.8360   3
  -4 -11  -2 86.9544 47.7663   3
  -4 -11  -3 48.0536 95.3801   3
  -4 -11  -4 623.588 157.661   3
  -4 -11  -5 1521.74 249.182   3
   5   0 -18 171.629 99.6011   1
   5   0 -17 323.693 119.508   1
   5   0 -16 71.7215 72.3400   1
   5   0 -15 1167.50 191.617   1
   5   0 -14-46.9665 57.4275   1
   5   0 -13 1816.76 221.320   1
   5   0 -12 2.32092 33.5831   1
   5   0 -11 9350.25 480.333   1
   5   0 -10-28.9161 46.3976   1
   5   0  -9 418.888 91.2694   1
  -5   0   9 325.077 94.5532   3
   5   0  -8 8.66782 11.8445   2
   5   0  -8 63.0844 47.3484   1
  -5   0   8 18.2422 38.6951   3
   5   0  -7 340.447 71.2784   1
  -5   0   7 335.557 85.3741   3
   5   0  -7 342.615 52.3568   2
   5   0  -6-0.70130 28.4118   1
   5   0  -6 33.5570 31.8264   2
  -5   0   6 33.1044 41.2779   3
   5   0  -5 12839.5 470.068   2
  -5   0   5 12486.6 514.394   3
   5   0  -5 12887.0 461.986   1
   5   0  -4 12.5635 29.4610   2
  -5   0   4-0.22941 37.4916   3
   5   0  -3 3321.15 229.159   2
  -5   0   3 3219.35 217.037   3
  -5   0   2-53.9607 36.8534   3
   5   0  -2 8.50262 31.7243   2
  -5   0   1 534.901 83.3521   3
   5   0  -1 384.816 85.4908   2
   5   0  -1 417.798 69.5211   3
  -5   0   0-42.7988 42.4420   3
   5   0   0 23.0095 44.0111   2
   5   0   0 13.0425 26.8793   3
   5   0   1 10180.4 488.803   2
   5   0   1 10485.2 416.719   3
  -5   0  -1 9986.21 406.159   3
  -5   0  -2-15.5188 39.5765   3
   5   0   2-48.7148 44.6528   2
   5   0   2-25.9093 19.4293   1
   5   0   2-1.86488 20.4937   3
   5   0   3 17878.4 604.111   1
   5   0   3 18407.2 742.525   2
   5   0   3 17423.3 606.164   3
  -5   0  -3 17855.1 627.215   3
   5   0   4 7.30215 22.5740   3
   5   0   4-10.4348 24.3479   1
  -5   0  -4-31.0104 37.9152   3
   5   0   4-49.7467 59.4774   2
   5   0   5 355.058 73.3398   3
   5   0   5 298.644 67.4433   1
   5   0   5 239.534 66.0444   2
   5   0   6-36.9340 46.4689   3
   5   0   6-37.3552 42.4580   1
   5   0   6 27.8337 55.4471   2
   5   0   7 3362.40 241.521   1
   5   0   7 3736.40 333.210   2
   5   0   7 3979.81 269.124   3
   5   0   8-12.6043 52.8596   2
   5   0   9 16908.0 802.623   2
   5   0  10 6.66680 57.4898   2
   5   0  11 4685.74 411.429   2
   5   0  12 9.76349 41.0979   2
   5   0  13 2354.35 296.096   2
   5   0  14-31.2542 46.0732   2
   5   0  15 2292.72 292.185   2
   5  -1 -18 38.0415 76.8931   1
   5  -1 -17 3473.35 357.410   1
   5   1 -17 3269.58 339.646   1
   5  -1 -16 216.738 92.3690   1
   5   1 -16-5.75526 52.2681   1
   5  -1 -15 2671.92 291.132   1
   5   1 -15 2500.47 286.462   1
   5  -1 -14 76.3322 50.9497   1
   5   1 -14 15.2398 44.1640   1
   5  -1 -13 3282.65 293.805   1
   5   1 -13 2958.64 289.026   1
   5   1 -12 31.5856 58.9337   1
   5  -1 -12 130.448 62.3858   1
   5  -1 -11 6930.45 400.481   1
   5   1 -11 6887.56 419.124   1
  -5  -1  10 126.929 85.0890   3
   5   1 -10 60.5838 47.5506   1
   5  -1 -10-34.5823 43.5364   1
   5  -1  -9 8283.18 401.760   1
  -5  -1   9 8299.66 469.681   3
   5  -1  -9 8258.94 279.915   2
   5   1  -9 8087.10 427.104   1
   5   1  -8 906.352 128.426   1
   5  -1  -8 902.315 113.608   1
   5  -1  -8 1022.23 95.1258   2
  -5  -1   8 891.611 140.491   3
   5  -1  -7 1780.33 154.725   1
   5  -1  -7 1863.81 146.726   2
  -5   1   7 1779.55 174.627   3
  -5  -1   7 1607.12 188.908   3
   5   1  -7 1817.03 172.584   1
   5   1  -6 105.440 32.3961   2
   5  -1  -6 49.6301 21.6326   1
   5  -1  -6 53.1289 26.5306   2
  -5   1   6 92.3294 41.1892   3
  -5  -1   6 95.1305 51.5359   3
  -5   1   5 3739.10 240.232   3
  -5  -1   5 3966.88 273.988   3
   5  -1  -5 4485.91 214.624   1
   5   1  -5 3962.99 222.944   2
   5  -1  -4 171.426 35.4376   1
  -5   1   4 103.863 36.9028   3
  -5  -1   4 112.545 47.4326   3
   5   1  -4 153.658 54.4893   2
   5   1  -3 15977.1 584.400   2
  -5   1   3 16200.0 543.664   3
  -5  -1   3 15920.6 608.346   3
   5  -1  -3 16708.0 470.000   1
  -5  -1   2 895.809 113.277   3
  -5   1   2 745.527 85.9513   3
   5   1  -2 907.096 124.520   2
   5   1  -1 6027.85 325.542   3
   5   1  -1 6147.02 340.256   2
  -5  -1   1 6225.62 326.814   3
  -5   1   1 6157.25 273.198   3
  -5  -1   0 495.214 86.9342   3
   5  -1   0 587.063 59.4804   1
  -5   1   0 617.935 74.2588   3
   5  -1   0 515.387 99.9186   2
   5  -1   0 643.964 77.7183   3
   5   1   0 650.953 98.5192   3
   5   1   0 593.359 110.684   2
   5  -1   1 22.4537 21.5925   1
  -5  -1  -1 96.1834 48.6933   3
  -5   1  -1 42.7028 28.6933   3
   5  -1   1 34.8468 51.3366   2
   5   1   1 50.9503 58.9773   2
   5  -1   1-3.38129 23.5558   3
   5   1   1-48.8561 44.9357   3
  -5  -1  -2 505.974 91.9072   3
   5  -1   2 494.951 67.0541   1
  -5   1  -2 483.856 73.8681   3
   5  -1   2 479.727 104.832   2
   5   1   2 504.120 103.084   2
   5  -1   2 475.427 69.0420   3
   5   1   2 485.817 81.1969   3
   5   1   3 2437.86 186.995   1
   5  -1   3 2334.46 158.255   1
   5  -1   3 2585.65 249.701   2
   5   1   3 2741.57 251.647   2
   5   1   3 2449.49 201.367   3
   5  -1   3 2232.49 160.676   3
  -5  -1  -3 2573.98 212.031   3
  -5   1  -3 2378.09 166.683   3
   5   1   4 6.62104 32.5167   1
   5   1   4 75.8392 52.3683   3
   5  -1   4 44.7505 26.2468   3
  -5  -1  -4 63.2081 36.0770   3
   5  -1   4 23.7928 20.9813   1
   5  -1   4 7.01231 42.4044   2
   5   1   4 54.8535 47.6389   2
   5   1   5 7665.81 385.769   1
   5  -1   5 7359.22 346.241   1
   5   1   5 8510.93 482.813   2
   5  -1   5 7403.93 462.917   2
   5   1   5 7743.41 394.081   3
   5  -1   5 8134.71 371.960   3
  -5  -1  -5 7829.31 414.171   3
   5   1   6 101.888 53.4543   3
   5  -1   6 203.581 59.6636   3
   5   1   6 152.687 54.8886   1
   5  -1   6 188.033 69.8140   2
   5   1   6 181.133 75.6126   2
   5  -1   6 209.957 58.2814   1
   5  -1   7 92.4692 31.0818   1
   5  -1   7 198.342 68.0235   3
   5  -1   7 49.7600 55.5826   2
   5   1   7 92.7084 67.7517   2
   5  -1   8 198.484 61.9688   3
   5  -1   8 100.184 57.6988   2
   5   1   8 241.712 86.6547   2
   5  -1   9 401.228 116.170   2
   5   1   9 421.935 119.859   2
   5   1  10 238.178 109.603   2
   5  -1  10 306.138 103.800   2
   5   1  11 849.655 167.291   2
   5  -1  11 804.211 168.704   2
   5   1  12 49.0031 55.8018   2
   5  -1  12 10.5215 60.5650   2
   5   1  13 38.6582 51.8330   2
   5  -1  13 69.5480 71.7686   2
   5   1  14 76.3296 54.2391   2
   5  -1  14 115.814 56.6986   2
   5   1  15 1841.03 271.507   2
   5  -1  15 2712.13 318.881   2
   5   2 -17 27.4805 43.1632   1
   5  -2 -17 147.341 75.6995   1
   5  -2 -16 307.485 108.330   1
   5   2 -16 323.794 107.089   1
   5  -2 -15 1219.98 190.497   1
   5   2 -15 1078.35 179.580   1
   5   2 -14 358.886 106.087   1
   5  -2 -14 391.197 104.243   1
   5  -2 -13 223.238 77.5160   1
   5   2 -13 246.251 91.7125   1
   5  -2 -12 5.55959 35.0603   1
   5   2 -12 77.6921 61.5790   1
  -5  -2  12 120.799 66.6720   3
   5  -2 -11 3985.87 286.732   1
  -5  -2  11 3818.06 342.858   3
   5   2 -11 3706.16 309.034   1
   5   2 -10 542.234 115.247   1
   5  -2 -10 664.489 109.884   1
  -5  -2  10 406.314 113.348   3
   5  -2  -9 258.689 60.1586   1
   5   2  -9 277.059 89.7543   1
  -5  -2   9 294.985 101.069   3
   5  -2  -8 145.279 48.8036   1
   5   2  -8 40.2353 43.3545   1
  -5  -2   8 53.8105 38.1659   3
   5  -2  -7 70.6688 30.3863   1
  -5  -2   7 70.4111 43.9601   3
   5  -2  -6 602.294 69.5121   1
  -5   2   6 559.013 87.2812   3
  -5  -2   6 632.164 107.573   3
   5  -2  -5 7884.21 266.983   1
  -5   2   5 7799.27 339.794   3
  -5  -2   5 7679.68 418.763   3
   5  -2  -4 982.131 61.0959   1
  -5   2   4 1047.93 105.177   3
  -5  -2   4 992.544 134.023   3
  -5   2   3 4699.75 219.278   3
  -5  -2   3 4566.15 304.150   3
   5   2  -3 4735.50 276.939   2
   5   2  -2 1725.26 170.871   3
  -5   2   2 1772.72 115.757   3
  -5  -2   2 1882.40 180.820   3
   5   2  -2 1813.32 175.432   2
   5   2  -1 499.143 97.1898   2
  -5  -2   1 509.996 95.9749   3
  -5   2   1 455.919 54.3488   3
   5   2  -1 526.707 90.5264   3
   5   2   0 1906.32 187.169   3
   5   2   0 1774.29 187.027   2
  -5  -2   0 2076.96 191.085   3
  -5   2   0 2050.70 121.367   3
   5  -2   1 3756.78 173.989   3
   5   2   1 3360.07 243.643   3
   5  -2   1 3160.65 140.183   1
   5   2   1 3412.55 264.479   2
  -5  -2  -1 3346.35 250.109   3
  -5   2  -1 3329.70 165.147   3
   5   2   2 177.943 76.6731   2
  -5  -2  -2 189.064 69.5797   3
   5  -2   2 183.363 39.3561   1
   5  -2   2 95.0026 15.3595   3
   5   2   2 82.6852 36.7671   3
   5  -2   3 20801.9 620.270   1
   5   2   3 22031.4 744.971   3
   5  -2   3 20937.5 619.653   3
   5   2   3 22813.2 841.422   2
  -5  -2  -3 21470.7 773.193   3
   5   2   4 185.485 74.4727   2
   5   2   4 120.610 49.3355   3
   5  -2   4 139.273 40.7258   3
   5   2   4 96.4267 39.8531   1
  -5  -2  -4 80.0257 61.0798   3
   5  -2   4 156.129 43.6763   1
   5   2   5 3240.20 239.823   1
   5  -2   5 2945.74 277.681   2
   5  -2   5 3076.51 205.814   1
   5   2   5 2688.67 233.955   3
   5   2   5 3226.05 294.306   2
   5  -2   5 3308.06 208.904   3
  -5  -2  -5 2946.31 259.023   3
   5   2   6 608.411 143.350   2
   5  -2   6 616.191 94.7680   3
  -5  -2  -6 529.178 115.580   3
   5  -2   6 480.619 83.5172   1
   5  -2   6 596.626 132.041   2
   5   2   7 901.983 166.331   2
   5  -2   7 950.327 122.655   1
   5  -2   7 1002.30 125.503   3
   5  -2   7 1106.84 180.308   2
   5   2   8 326.909 113.507   2
   5  -2   8 224.653 60.6348   3
   5  -2   8 174.780 68.7414   2
   5  -2   8 215.723 61.7775   1
   5  -2   9 10446.1 600.078   2
   5   2   9 10508.8 614.318   2
   5   2  10 1411.28 214.254   2
   5  -2  10 1387.62 215.331   2
   5  -2  11 4316.31 390.438   2
   5   2  11 4217.78 390.618   2
   5   2  12 1316.06 221.654   2
   5  -2  12 1342.16 219.226   2
   5  -2  13 1169.62 202.288   2
   5  -2  14 65.2888 84.7220   2
   5  -2  15 1362.48 226.259   2
   5  -3 -16 3.29835 40.9842   1
   5   3 -16-8.54848 49.7981   1
   5   3 -15 777.041 165.684   1
  -5  -3  15 862.414 174.091   3
   5  -3 -15 738.615 142.090   1
   5   3 -14 28.0597 54.1376   1
  -5  -3  14 177.088 86.7950   3
   5  -3 -14 69.6959 35.0730   1
   5  -3 -13 1576.48 194.385   1
   5   3 -13 1621.11 221.969   1
  -5  -3  13 1560.83 242.346   3
  -5  -3  12 235.228 88.3017   3
   5   3 -12 125.774 47.5339   1
   5  -3 -12 436.410 96.8373   1
   5  -3 -11 11144.7 497.999   1
  -5  -3  11 9490.81 577.679   3
   5   3 -11 9644.45 534.769   1
   5   3 -10-11.5838 52.1139   1
  -5  -3  10 17.8565 47.2801   3
   5  -3 -10 74.4818 26.6950   1
   5  -3  -9 8958.58 379.044   1
  -5  -3   9 7612.40 473.317   3
   5   3  -9 7784.50 455.201   1
   5  -3  -8 1085.44 109.292   1
  -5  -3   8 767.118 147.169   3
  -5  -3   7 207.939 70.8328   3
  -5   3   6 180.624 50.1735   3
  -5  -3   6 224.270 84.6266   3
  -5   3   5 5569.11 257.686   3
  -5  -3   5 5163.79 341.719   3
  -5   3   4 33.0173 15.3309   3
  -5  -3   4-79.0487 66.5678   3
  -5  -3   3 15522.8 636.242   3
  -5   3   3 14470.1 408.414   3
  -5  -3   2 158.812 69.2543   3
  -5   3   2 130.931 20.4730   3
   5   3  -2 172.733 50.7239   3
  -5  -3   1 303.985 80.1965   3
  -5  -3   1 254.505 62.9389   2
   5   3  -1 215.319 59.6500   3
  -5  -3   0 103.492 57.3933   3
  -5  -3   0-0.29298 39.9969   2
   5   3   0 113.046 53.1491   3
  -5  -3  -1 316.864 86.0755   3
  -5  -3  -1 354.912 84.6673   2
   5   3   1 305.831 78.0415   3
   5   3   2 779.570 129.675   2
  -5  -3  -2 993.277 141.343   3
   5  -3   2 1097.13 76.2198   3
   5   3   2 1153.55 149.999   3
   5  -3   3 9391.33 311.291   3
   5   3   3 9626.36 464.967   3
   5   3   3 7791.05 464.677   2
  -5  -3  -3 9479.49 481.648   3
   5  -3   4 24.4457 19.4027   3
   5  -3   4 55.6136 38.5243   1
  -5  -3  -4 44.4584 47.4692   3
   5  -3   5 1582.69 131.610   3
   5   3   5 1227.93 196.226   2
  -5  -3  -5 1507.65 191.942   3
   5  -3   5 1575.37 141.982   1
   5   3   6 216.276 89.3385   2
   5  -3   6 165.164 43.5899   3
   5  -3   6 194.785 48.6862   1
  -5  -3  -6 289.083 89.0623   3
   5   3   7 828.591 157.265   2
   5  -3   7 617.158 97.8163   1
  -5  -3  -7 720.803 141.466   3
   5  -3   7 792.370 108.252   3
   5  -3   8 20.7512 25.9870   1
   5  -3   8-38.6277 33.5688   3
   5  -3   8-16.8602 46.3208   2
   5  -3   9 72.1033 46.9778   3
   5  -3   9 41.9890 43.9100   2
   5  -3  10 208.127 98.1213   2
   5  -3  11 1930.31 254.218   2
   5  -3  12 96.8589 90.8472   2
   5  -3  13 278.417 117.668   2
   5  -3  14 93.6085 59.0476   2
   5  -3  15 638.131 154.704   2
   5   4 -16-102.592 71.8779   1
   5   4 -15 764.672 169.270   1
  -5  -4  15 974.560 191.147   3
   5   4 -14 155.565 87.0790   1
  -5  -4  14 106.457 73.9504   3
  -5  -4  13 37.9666 82.2187   3
   5   4 -13 178.192 91.9956   1
   5   4 -12 112.238 40.6939   1
  -5  -4  12 88.4619 48.5769   3
   5   4 -11 302.158 89.1889   1
  -5  -4  11 290.904 77.7724   3
  -5  -4  10 86.9891 43.9014   3
   5   4 -10 260.673 95.5950   1
  -5  -4   9 64.3861 88.0427   3
  -5  -4   8 582.279 125.923   3
  -5  -4   7 441.294 108.185   3
  -5  -4   6 230.134 87.0891   3
  -5  -4   5 3931.06 240.618   2
  -5   4   5 4174.57 192.922   3
  -5  -4   5 3781.65 303.371   3
  -5  -4   4 101.275 44.9841   3
  -5   4   4 114.241 21.5394   3
  -5  -4   4 75.4578 35.8009   2
  -5   4   4 91.3238 20.9192   3
  -5  -4   3 8947.84 415.833   2
  -5  -4   3 8725.84 481.126   3
  -5  -4   2 180.991 69.7078   3
  -5  -4   2 205.884 60.8544   2
  -5  -4   1 1243.56 153.171   2
  -5  -4   1 1465.09 179.074   3
  -5  -4   0 207.265 71.4099   3
  -5  -4   0 196.739 58.9521   2
  -5  -4  -1 306.709 88.9707   3
  -5  -4  -2 48.5864 72.9004   3
   5  -4   3 18257.4 461.171   3
  -5  -4  -3 19593.0 775.993   3
   5  -4   4 91.0593 23.9752   3
  -5  -4  -4 109.171 64.3829   3
   5  -4   5 7548.22 298.037   3
  -5  -4  -5 7223.81 458.212   3
  -5   4  -6 42.4078 22.7204   1
   5  -4   6 70.9305 33.7018   3
  -5  -4  -6-33.6864 60.5167   3
   5  -4   7 92.8878 39.6398   3
  -5  -4  -7 39.9349 59.3233   3
  -5   4  -7 190.074 59.8586   1
   5  -4   8-27.5085 25.4291   3
  -5  -4  -8-8.97760 73.2133   3
  -5   4  -8-30.8870 28.6904   1
  -5   4  -9 6110.04 379.554   1
   5  -4  10 28.6507 58.7239   2
  -5   4 -10 70.9891 55.7612   1
  -5   4 -11 5904.27 406.724   1
   5  -4  11 4915.83 420.343   2
   5  -4  12 108.536 66.1069   2
  -5   4 -12-52.6618 40.3693   1
   5  -4  13 974.834 187.782   2
  -5   4 -13 1131.41 192.608   1
  -5   4 -14-23.0963 52.1440   1
   5  -4  14 103.085 73.7968   2
  -5   4 -15 616.754 143.503   1
   5   5 -15 225.713 89.3959   1
   5   5 -14-37.3398 70.4076   1
  -5  -5  14 45.1784 74.0779   3
   5   5 -13 1347.09 213.297   1
  -5  -5  13 1791.06 259.925   3
   5   5 -12 0.79806 50.9988   1
  -5  -5  12 33.7842 61.7278   3
  -5  -5  11 8702.89 561.547   3
   5   5 -11 8902.84 550.012   1
   5   5 -10 701.048 149.716   1
  -5  -5  10 965.001 165.921   3
  -5  -5   9 7360.95 486.042   3
  -5   5   8 289.290 58.8955   3
  -5  -5   8 360.523 60.6490   2
  -5  -5   8 276.080 96.3290   3
  -5   5   7 400.031 64.0354   3
  -5  -5   7 445.911 74.0243   2
  -5  -5   7 479.747 119.081   3
  -5  -5   6 1059.25 120.709   2
  -5   5   6 1007.19 88.5448   3
  -5  -5   6 1087.91 168.165   3
  -5   5   5 4613.69 179.092   3
  -5  -5   5 4346.88 264.467   2
  -5  -5   5 3886.20 317.693   3
  -5   5   5 4272.77 168.441   3
  -5  -5   4 568.415 124.961   3
  -5  -5   4 449.698 82.7701   2
  -5  -5   3 10033.0 452.467   2
  -5  -5   3 10762.7 558.432   3
  -5  -5   2 527.456 114.969   3
  -5  -5   2 160.164 62.5816   2
  -5  -5   1-8.57821 46.2686   3
  -5  -5   1-51.3125 79.1304   2
  -5  -5   0 2283.48 249.825   3
  -5  -5  -1 342.220 95.3502   3
  -5  -5  -2 106.148 67.6075   3
  -5  -5  -3 8021.44 485.640   3
   5  -5   4 19.8990 8.77123   3
  -5   5  -4 4.64575 20.1523   1
  -5  -5  -4-15.3434 68.9617   3
   5  -5   4 25.3757 11.5083   3
  -5  -5  -5 532.190 124.416   3
   5  -5   5 590.911 63.1569   3
  -5   5  -5 643.223 87.0040   1
   5  -5   6 66.3230 26.8235   3
  -5  -5  -6 184.222 87.9339   3
  -5   5  -6 111.665 49.7189   1
  -5   5  -7-29.8932 25.0703   1
  -5  -5  -7-39.4520 64.7531   3
  -5   5  -8 952.953 138.866   1
  -5  -5  -8 804.450 165.462   3
  -5   5  -9 176.791 74.9006   1
  -5  -5  -9 126.782 85.6911   3
  -5   5 -10 275.693 92.3556   1
   5  -5  11 714.525 154.574   2
  -5   5 -11 866.307 163.021   1
   5  -5  12 0.60134 54.2652   2
  -5   5 -12 120.358 74.7186   1
   5  -5  13 152.750 108.920   2
  -5   5 -13 21.5216 34.6177   1
   5  -5  14 105.011 70.9236   2
  -5   5 -14 341.698 114.074   1
  -5   5 -15 1674.87 254.774   1
   5   6 -14 810.244 173.587   1
   5   6 -13 965.917 196.465   1
  -5  -6  13 1077.90 207.449   3
   5   6 -12 455.623 131.263   1
  -5  -6  12 568.652 157.603   3
   5   6 -11 817.980 167.593   1
  -5  -6  11 1038.64 195.298   3
  -5  -6  10 655.320 145.339   3
  -5  -6   9 12.0751 51.4916   3
  -5  -6   8 70.5410 49.2547   3
  -5  -6   7 1908.64 158.991   2
  -5  -6   7 1792.23 229.749   3
  -5  -6   6 500.026 79.4076   2
  -5  -6   6 421.822 106.974   3
  -5  -6   5 4435.65 282.331   2
  -5  -6   5 4276.38 346.278   3
  -5  -6   4 346.053 108.801   3
  -5  -6   4 80.9404 38.0676   2
  -5  -6   3 4423.23 297.749   2
  -5  -6   3 4580.78 357.072   3
  -5  -6   2 788.153 140.482   3
  -5  -6   1 1246.81 185.210   3
  -5  -6   0 68.9864 62.9477   3
  -5  -6  -1 2328.27 255.198   3
  -5  -6  -2-2.98143 46.1584   3
  -5   6  -3 8872.60 313.630   1
  -5  -6  -3 8792.99 527.193   3
  -5   6  -4 99.5561 35.6611   1
  -5  -6  -4 67.0537 52.6556   3
  -5   6  -5 3678.84 238.017   1
   5  -6   5 2946.04 130.918   3
  -5  -6  -5 3306.09 318.751   3
  -5   6  -6 56.3378 42.2168   1
  -5  -6  -6 34.4851 76.1703   3
   5  -6   6 39.2379 31.1026   3
  -5   6  -7 1422.91 166.745   1
  -5  -6  -7 1392.24 228.965   3
  -5   6  -8 21.1116 50.0140   1
  -5  -6  -8 85.1172 96.0378   3
  -5   6  -9 8494.07 504.815   1
  -5  -6  -9 7306.31 523.745   3
  -5   6 -10 171.991 79.3060   1
  -5   6 -11 7742.23 520.862   1
  -5   6 -12 188.785 86.0220   1
   5  -6  12-11.4647 41.5207   2
  -5   6 -13 2328.43 280.324   1
   5  -6  13 1732.41 254.982   2
  -5   6 -14 5.40887 45.2565   1
   5   7 -13 3042.38 351.054   1
   5   7 -12 83.1242 84.0882   1
  -5  -7  12-64.6966 74.8054   3
  -5  -7  11 4307.61 399.375   3
   5   7 -11 4977.55 441.867   1
  -5  -7  10 1242.68 201.756   3
  -5  -7   9 3074.47 323.221   3
  -5  -7   8 70.2078 60.7110   3
  -5  -7   7 1791.40 227.392   3
  -5  -7   6 352.326 118.550   3
  -5  -7   5 2144.03 255.951   3
  -5  -7   4 154.785 81.2452   3
  -5  -7   3 6771.46 460.677   3
  -5  -7   2-22.4406 42.4382   3
  -5  -7   1 2051.89 255.428   3
  -5  -7   0 149.003 64.4334   3
  -5  -7  -1 403.821 110.965   3
  -5   7  -2 47.7518 18.7144   1
  -5  -7  -2 85.9845 79.4894   3
  -5   7  -3 1768.93 132.306   1
  -5  -7  -3 1648.08 235.414   3
  -5  -7  -4 310.680 112.089   3
  -5   7  -4 397.178 73.9092   1
  -5  -7  -5 1369.27 216.360   3
  -5   7  -5 1528.09 157.375   1
  -5   7  -6 78.3492 46.9512   1
  -5  -7  -6 45.6007 56.1663   3
  -5   7  -7 447.529 99.4248   1
  -5  -7  -7 569.209 152.804   3
  -5   7  -8 442.143 102.062   1
  -5  -7  -8 263.324 90.7381   3
  -5   7  -9 322.218 97.0112   1
  -5  -7  -9 421.239 140.596   3
  -5   7 -10 130.873 56.5627   1
  -5  -8  11 1536.04 240.954   3
  -5  -8  10 105.550 57.8497   3
  -5  -8   9 110.605 79.8040   3
  -5  -8   8 358.362 102.073   3
  -5  -8   7 373.024 105.603   3
  -5  -8   6 483.931 118.311   3
  -5  -8   5 2379.87 268.468   3
  -5  -8   4 695.172 146.196   3
  -5  -8   3 529.117 125.778   3
  -5  -8   2 221.078 75.3206   3
  -5  -8   1 727.825 167.734   3
  -5  -8   0 34.1834 71.9094   3
  -5  -8  -1 6777.82 495.094   3
  -5  -8  -2 748.505 159.017   3
  -5  -8  -3 4042.69 382.794   3
  -5  -8  -4 1513.62 240.083   3
  -5  -8  -5 1396.88 222.339   3
  -5  -8  -6 166.599 61.0229   3
  -5  -8  -7 2379.82 312.903   3
  -5  -8  -8 497.071 144.309   3
  -5  -8  -9 4178.41 427.732   3
  -5  -9   9 453.875 126.460   3
  -5  -9   8 521.901 139.978   3
  -5  -9   7 1614.13 234.001   3
  -5  -9   6 548.036 146.081   3
  -5  -9   5 2348.65 276.555   3
  -5  -9   4 213.956 94.0724   3
  -5  -9   3 4483.37 402.167   3
  -5  -9   2-9.42925 83.2859   3
  -5  -9   1 3109.17 331.555   3
  -5  -9   0 471.160 131.664   3
  -5  -9  -1 771.250 167.047   3
  -5  -9  -2-100.208 95.7112   3
  -5  -9  -3 917.661 182.408   3
  -5  -9  -4 733.563 176.313   3
  -5  -9  -5 923.577 192.216   3
  -5  -9  -6 60.9762 70.3260   3
  -5  -9  -7 196.159 110.365   3
  -5 -10   6-22.1310 51.0380   3
  -5 -10   5 1293.71 219.758   3
  -5 -10   4 1190.11 205.932   3
  -5 -10   3 946.494 191.946   3
  -5 -10   2 101.178 66.7703   3
  -5 -10   1 325.831 105.705   3
  -5 -10   0 100.179 54.7985   3
  -5 -10  -1 3241.01 364.027   3
  -5 -10  -2 901.610 190.007   3
  -5 -10  -3 2935.50 355.411   3
  -5 -10  -4 175.337 106.418   3
  -5 -10  -5 2970.14 359.983   3
   6   0 -16 390.168 112.866   1
   6   0 -15 23.2053 40.6983   1
  -6   0  14-159.253 87.7121   3
   6   0 -14-41.6721 64.0347   1
  -6   0  13-27.5684 58.2755   3
   6   0 -13-56.0369 48.8851   1
   6   0 -12 3723.94 309.216   1
  -6   0  12 3777.36 357.911   3
  -6   0  11 21.1587 43.3218   3
   6   0 -11 28.0604 35.7083   1
   6   0 -10 29.9957 50.3841   1
  -6   0  10 38.3179 70.2114   3
   6   0  -9-10.5501 32.4394   1
  -6   0   9 15.9809 37.4006   3
  -6   0   8 1716.96 194.651   3
   6   0  -8 1904.12 178.966   1
   6   0  -8 1677.09 126.661   2
   6   0  -7 9.36591 30.7390   1
  -6   0   7-42.0730 47.1312   3
   6   0  -7 32.4531 29.3058   2
   6   0  -6 128.444 42.3429   1
   6   0  -6 181.556 49.2150   2
  -6   0   6 147.938 51.7300   3
   6   0  -5-30.0843 36.9163   1
   6   0  -5-45.8620 49.0698   2
  -6   0   5 49.9119 45.4758   3
   6   0  -4 4948.17 306.164   2
  -6   0   4 4951.08 302.900   3
  -6   0   3 21.0747 28.7474   3
   6   0  -3-33.5064 44.2480   2
   6   0  -2 3476.96 272.267   2
  -6   0   2 3544.66 236.963   3
  -6   0   1-0.99924 27.4876   3
   6   0  -1 32.3138 41.2770   2
   6   0   0 2639.17 199.760   3
   6   0   0 2872.69 257.245   2
  -6   0   0 2501.53 194.225   3
  -6   0  -1-12.0937 32.4418   3
   6   0   1-28.3164 50.2431   2
   6   0   1 2.92312 31.2590   3
   6   0   1-20.4097 24.6134   1
   6   0   2 7832.67 351.482   1
   6   0   2 7614.45 466.717   2
   6   0   2 7880.85 375.995   3
  -6   0  -2 7741.38 377.126   3
   6   0   3-31.6717 28.0821   1
  -6   0  -3 10.3808 29.7676   3
   6   0   3 37.6380 52.4113   2
   6   0   3 7.60104 27.7158   3
   6   0   4 10969.9 453.352   1
   6   0   4 11659.2 614.032   2
   6   0   4 10683.3 463.358   3
  -6   0  -4 11363.0 487.585   3
   6   0   5 29.4562 33.8481   3
   6   0   5 12.6840 20.5784   1
   6   0   5-22.1395 58.6603   2
   6   0   6 4656.82 283.157   1
   6   0   6 4786.91 393.154   2
   6   0   6 4256.29 285.459   3
   6   0   7-1.04619 54.2819   2
   6   0   8 1861.38 255.911   2
   6   0   9-52.9156 43.1344   2
   6   0  10 7307.79 531.200   2
   6   0  11-32.4591 47.9739   2
   6   0  12 3744.66 391.939   2
   6   0  13-18.4342 63.1053   2
   6   1 -17-36.9227 52.2253   1
   6   1 -16 3262.52 324.365   1
  -6  -1  16 3667.43 386.206   3
   6   1 -15 178.950 77.2908   1
  -6  -1  15 200.970 115.929   3
   6  -1 -14 715.037 145.395   1
   6   1 -14 808.573 157.190   1
  -6  -1  14 806.952 171.153   3
   6  -1 -13 25.0804 37.5091   1
  -6  -1  13-108.743 100.230   3
   6   1 -13-33.0513 56.9422   1
   6  -1 -12 4904.05 344.033   1
  -6   1  12 5217.96 416.106   3
   6   1 -12 4858.70 365.176   1
  -6  -1  12 5110.20 417.829   3
   6   1 -11 153.766 55.6079   1
   6  -1 -11 112.245 53.3072   1
  -6   1  11 78.3428 54.5555   3
  -6  -1  11 230.125 95.5351   3
   6  -1 -10 4315.90 296.086   1
  -6   1  10 4826.15 345.544   3
  -6  -1  10 4239.97 350.643   3
   6   1 -10 4468.55 321.203   1
   6  -1  -9 113.922 51.7063   1
   6   1  -9 3.53033 31.4499   1
  -6  -1   9 53.2405 54.2688   3
   6  -1  -9 145.772 37.8760   2
   6  -1  -8 4242.45 252.385   1
  -6   1   8 3694.72 283.034   3
  -6  -1   8 4199.50 314.621   3
   6  -1  -8 4641.96 247.119   2
   6   1  -8 4291.01 287.640   1
   6  -1  -7 883.733 111.425   2
  -6   1   7 678.030 106.354   3
   6  -1  -7 644.360 89.4238   1
  -6  -1   7 561.462 112.229   3
   6   1  -7 731.412 108.179   1
   6  -1  -6 3569.22 195.710   1
   6  -1  -6 3682.36 249.671   2
  -6   1   6 3368.65 242.865   3
  -6  -1   6 3042.20 257.813   3
   6   1  -6 3239.80 211.665   2
   6   1  -6 3010.40 227.386   1
   6   1  -5 592.084 101.994   2
   6  -1  -5 689.678 77.2017   1
   6  -1  -5 678.840 111.004   2
  -6   1   5 557.824 95.6564   3
  -6  -1   5 564.522 105.870   3
   6  -1  -4 9671.43 465.846   2
  -6  -1   4 8972.82 456.804   3
  -6   1   4 9584.95 409.411   3
   6   1  -4 9064.45 422.996   2
   6  -1  -4 9171.27 325.624   1
  -6  -1   3 122.473 47.0992   3
  -6   1   3 326.058 64.7048   3
   6  -1  -3 124.824 50.5933   2
   6  -1  -3 202.355 37.3183   1
   6   1  -3 104.813 42.7393   2
   6  -1  -2 11559.7 546.628   2
   6   1  -2 11605.0 523.937   2
  -6  -1   2 11409.5 498.977   3
  -6   1   2 11032.2 429.839   3
  -6  -1   1-12.1401 36.2655   3
  -6   1   1 23.6862 28.9289   3
   6  -1  -1 55.3386 43.8622   2
   6   1  -1 85.7414 49.9956   3
   6   1  -1 2.25639 41.8898   2
   6  -1  -1 80.7297 22.4573   1
  -6  -1   0 713.973 116.570   3
   6  -1   0 654.269 68.9591   1
   6  -1   0 724.375 89.8644   3
  -6   1   0 783.970 93.4850   3
   6  -1   0 716.229 134.298   2
   6   1   0 576.601 107.167   3
   6   1   0 797.207 133.886   2
  -6  -1  -1 233.412 66.9857   3
  -6   1  -1 203.532 54.1610   3
   6  -1   1 133.445 38.6348   1
   6  -1   1 252.637 77.4272   2
   6  -1   1 211.137 51.8142   3
   6   1   1 224.362 63.2259   3
   6   1   1 209.058 87.2768   2
   6   1   2 1334.37 137.453   1
   6  -1   2 1410.38 120.375   1
   6  -1   2 1599.99 203.067   2
   6  -1   2 1605.79 145.694   3
   6   1   2 1635.11 170.084   3
   6   1   2 1541.31 197.296   2
  -6  -1  -2 1344.51 155.407   3
  -6   1  -2 1487.72 138.186   3
  -6  -1  -3 368.133 83.7854   3
  -6   1  -3 301.605 58.2842   3
   6  -1   3 361.676 60.8043   1
   6  -1   3 329.305 94.1465   2
   6   1   3 241.501 88.8538   2
   6   1   3 325.390 68.2545   1
   6  -1   3 300.016 62.6028   3
   6   1   3 359.152 73.5705   3
   6   1   4 2813.85 213.653   1
   6  -1   4 2433.82 178.788   1
   6  -1   4 2299.09 259.298   2
   6   1   4 2468.13 210.045   3
   6  -1   4 2457.49 186.936   3
   6   1   4 2627.29 273.871   2
  -6  -1  -4 2516.44 223.822   3
   6  -1   5 712.349 99.4224   3
   6   1   5 805.276 111.932   1
  -6  -1  -5 854.180 137.654   3
   6  -1   5 755.867 102.452   1
   6  -1   5 942.316 168.802   2
   6   1   5 781.107 152.528   2
   6  -1   6 1488.08 147.915   1
   6  -1   6 1776.59 237.899   2
   6   1   6 1821.92 237.246   2
   6  -1   6 1488.20 152.952   3
   6  -1   7 770.203 117.042   3
   6  -1   7 744.059 104.958   1
   6  -1   7 1050.33 184.134   2
   6   1   7 800.522 155.923   2
   6  -1   8-38.1265 49.3467   2
   6   1   8 76.1161 63.0564   2
   6   1   9 913.415 184.628   2
   6  -1   9 678.240 149.551   2
   6   1  10 410.484 126.575   2
   6  -1  10 420.270 117.232   2
   6   1  11 46.8063 83.7486   2
   6  -1  11 69.9688 73.4310   2
   6   1  12 2080.15 285.927   2
   6  -1  12 1887.29 281.170   2
   6   1  13 41.9654 77.2205   2
   6  -1  13 301.524 105.076   2
   6   2 -17 443.490 119.717   1
   6   2 -16 1155.34 185.711   1
  -6  -2  15 132.477 94.3496   3
   6   2 -15 76.5043 61.6802   1
   6   2 -14 516.338 127.462   1
  -6  -2  14 477.227 142.324   3
   6  -2 -13 24.2408 37.2420   1
   6   2 -13 28.8115 38.0968   1
  -6  -2  13-5.32460 88.5418   3
   6  -2 -12 1330.95 173.845   1
   6   2 -12 1070.01 178.028   1
  -6  -2  12 1046.86 195.333   3
   6  -2 -11 673.064 112.856   1
   6   2 -11 585.536 120.347   1
  -6  -2  11 467.047 128.273   3
   6   2 -10 66.7835 42.3103   1
   6  -2 -10 133.344 42.2811   1
  -6   2  10 224.055 85.6150   3
  -6  -2  10 114.538 73.7661   3
   6  -2  -9 186.717 53.3624   1
   6   2  -9 195.490 65.1737   1
   6  -2  -9 286.217 63.3806   2
  -6   2   9 155.017 56.7840   3
  -6  -2   9 283.609 93.5006   3
   6  -2  -8 21.3892 30.2220   1
   6  -2  -8-6.40892 28.9502   2
   6   2  -8-52.8138 53.1504   1
  -6   2   8-24.2615 39.3155   3
  -6  -2   8-29.7106 57.2360   3
   6  -2  -7 14.1648 19.7809   1
  -6   2   7 46.0184 41.3334   3
  -6  -2   7-19.4090 35.7678   3
   6  -2  -6 832.084 74.7365   1
  -6   2   6 656.090 96.0648   3
  -6  -2   6 642.600 121.211   3
   6  -2  -5 3975.80 149.303   1
  -6   2   5 3529.73 219.545   3
  -6  -2   5 3211.35 270.122   3
  -6  -2   4 4175.97 309.582   3
  -6   2   4 4526.69 239.273   3
   6   2  -4 4362.68 278.444   2
  -6  -2   3 3823.04 288.264   3
  -6   2   3 3851.80 204.105   3
   6   2  -3 3873.22 275.986   2
   6   2  -2 2486.91 222.106   3
  -6  -2   2 2457.31 231.245   3
   6   2  -2 2532.09 226.847   2
  -6   2   2 2680.23 157.448   3
   6   2  -1 58.0995 46.0699   2
  -6  -2   1 13.7311 33.5872   3
  -6   2   1 52.8931 19.1843   3
   6   2  -1 53.1828 41.8877   3
   6   2   0 239.927 84.0031   2
  -6  -2   0 147.069 58.1066   3
  -6   2   0 111.585 32.6435   3
   6   2   0 185.786 67.5430   3
   6   2   1 42.0180 57.1819   2
  -6  -2  -1 36.6511 45.8240   3
  -6   2  -1-2.76076 21.3224   3
   6  -2   1 74.3987 37.3626   3
   6  -2   1 5.96564 11.4863   1
   6   2   1 9.00983 50.1354   3
   6  -2   2 3745.26 316.760   2
   6  -2   2 3959.33 210.792   3
   6   2   2 3786.22 280.404   3
   6  -2   2 3782.00 181.018   1
   6   2   2 3363.55 297.965   2
  -6  -2  -2 3627.00 278.640   3
   6   2   3 224.425 91.4203   2
  -6  -2  -3 258.523 73.7740   3
   6  -2   3 246.253 50.2288   1
   6  -2   3 335.980 98.9870   2
   6  -2   3 299.661 58.1011   3
   6   2   4 7492.89 380.592   1
   6  -2   4 7280.39 467.750   2
   6  -2   4 6612.39 309.699   3
   6  -2   4 7612.66 323.265   1
   6   2   4 7469.76 472.415   2
  -6  -2  -4 6826.10 416.496   3
   6   2   5 250.962 91.0737   2
   6  -2   5 194.600 47.8615   3
  -6  -2  -5 200.421 73.1170   3
   6  -2   5 273.493 62.6206   1
   6  -2   5 411.326 105.689   2
   6  -2   6 1977.61 247.990   2
   6  -2   6 1683.23 157.601   1
   6  -2   6 1848.66 161.731   3
   6   2   6 2192.92 260.266   2
  -6  -2  -6 2024.83 225.704   3
   6   2   7 232.086 88.4246   2
   6  -2   7 232.004 63.1582   3
   6  -2   7 227.078 100.095   2
   6  -2   7 182.728 51.1174   1
   6   2   8 1615.02 236.503   2
   6  -2   8 882.409 166.986   2
   6   2   9 255.897 96.4511   2
   6  -2   9 245.812 100.224   2
   6  -2  10 6028.68 474.411   2
   6   2  10 6014.66 491.706   2
   6   2  11 271.570 111.227   2
   6  -2  11 394.414 121.723   2
   6  -2  12 5386.50 468.077   2
   6   2  12 4736.13 447.194   2
   6  -2  13 285.618 110.170   2
   6   3 -16 1299.68 208.434   1
   6   3 -15 115.787 74.8229   1
  -6  -3  15 120.342 89.1932   3
   6   3 -14 309.167 105.480   1
  -6  -3  14 313.966 115.071   3
   6   3 -13-21.2966 54.6252   1
  -6  -3  13-65.4451 56.3295   3
  -6  -3  12 5184.90 443.824   3
   6   3 -12 4748.68 384.768   1
   6   3 -11 146.645 74.0413   1
  -6  -3  11 243.999 105.264   3
   6  -3 -10 14799.9 535.032   1
  -6  -3  10 12741.3 684.157   3
   6   3 -10 13250.4 645.741   1
  -6  -3   9-60.1280 51.3652   3
   6   3  -9 6.65232 59.7755   1
  -6   3   8 3944.98 253.314   3
  -6  -3   8 4074.81 337.699   3
  -6   3   7 382.346 73.1575   3
  -6  -3   7 548.514 111.218   3
  -6   3   6 165.069 51.2195   3
  -6  -3   6 117.803 63.1961   3
  -6   3   5 17.4153 24.4137   3
  -6  -3   5 90.7857 59.6605   3
  -6  -3   4 5842.75 383.044   3
  -6   3   4 5999.25 242.223   3
  -6  -3   3 227.486 66.5894   3
  -6   3   3 225.074 34.9305   3
  -6  -3   2 6166.05 391.230   3
  -6   3   2 5991.61 198.876   3
  -6  -3   1-18.2966 51.4390   3
  -6  -3   0 161.084 67.8687   3
   6   3   1 605.660 117.413   2
  -6  -3  -1 547.052 110.570   3
   6  -3   2 2532.49 127.679   3
   6   3   2 2208.48 237.377   2
  -6  -3  -2 2455.07 235.562   3
   6   3   3 430.086 89.2756   2
  -6  -3  -3 674.018 130.208   3
   6  -3   3 638.785 69.7631   3
   6  -3   4 4135.19 202.741   3
   6   3   4 4171.88 344.636   2
  -6  -3  -4 4035.74 320.827   3
   6   3   5 951.757 170.635   2
  -6  -3  -5 622.240 125.431   3
   6  -3   5 659.078 82.6453   3
   6  -3   5 759.341 96.4712   1
   6  -3   6 3049.22 301.937   2
   6   3   6 2448.06 282.514   2
  -6  -3  -6 3043.20 284.092   3
   6  -3   6 2876.14 201.954   1
   6   3   7 218.900 109.830   2
  -6  -3  -7 120.307 48.1693   3
   6  -3   7 157.644 75.2784   2
   6  -3   8 50.2589 52.8509   2
   6  -3   9 12.9232 56.2706   2
   6  -3  10-140.642 104.178   2
   6  -3  11-101.181 65.3433   2
   6  -3  12 1780.59 267.295   2
   6   4 -15 301.495 102.662   1
   6   4 -14 761.291 158.644   1
  -6  -4  14 891.102 193.369   3
   6   4 -13-33.4329 49.9892   1
  -6  -4  13-28.7428 56.3824   3
   6   4 -12 0.76045 74.2741   1
  -6  -4  12 59.9162 43.2053   3
   6   4 -11 159.165 64.0458   1
  -6  -4  11 342.506 117.103   3
   6   4 -10 324.302 94.4498   1
  -6  -4  10 279.124 84.3731   3
  -6   4   9 2.42179 27.8045   3
  -6  -4   9-8.42494 56.3180   3
  -6   4   8 1322.34 133.141   3
  -6  -4   8 1291.71 193.683   3
  -6   4   7 1148.63 115.990   3
  -6  -4   7 1028.85 173.103   3
  -6   4   6 1182.86 106.603   3
  -6  -4   6 931.697 154.176   3
  -6  -4   5 137.567 58.6503   3
  -6   4   5 115.264 28.2195   3
  -6  -4   4 3306.89 295.769   3
  -6  -4   3 51.3065 39.4631   3
  -6  -4   2 2562.16 259.190   3
  -6  -4   1 1756.70 217.695   3
  -6  -4   0 23.7334 53.5478   3
  -6  -4  -1 169.772 58.5457   3
  -6  -4  -2 2694.44 260.007   3
  -6  -4  -3 293.667 90.3259   3
  -6  -4  -4 4966.39 374.383   3
  -6  -4  -5 69.2558 51.2816   3
  -6  -4  -6 671.790 144.802   3
  -6  -4  -7 3.46834 47.6685   3
  -6  -4  -8 1160.56 189.291   3
   6  -4   8 1554.76 229.253   2
   6  -4   9 170.272 84.0485   2
   6  -4  10 3259.24 349.797   2
   6  -4  11-7.26327 76.1329   2
   6  -4  12 4458.12 417.110   2
   6   5 -14 535.831 132.678   1
   6   5 -13 58.2183 74.3343   1
  -6  -5  13-115.821 83.4825   3
  -6  -5  12 1957.71 273.769   3
   6   5 -12 1870.85 247.653   1
   6   5 -11 62.7512 81.9320   1
  -6  -5  11-38.3769 59.5225   3
  -6  -5  10 11377.1 660.565   3
   6   5 -10 12208.8 658.007   1
  -6  -5   9-6.07420 66.6381   3
  -6  -5   8 3366.67 316.925   3
  -6  -5   7 267.596 92.1386   3
  -6  -5   6 11.0609 46.6891   3
  -6  -5   5 1544.26 209.934   3
  -6  -5   4 7514.15 388.499   2
  -6  -5   4 7183.44 462.579   3
  -6  -5   3 253.962 89.1433   3
  -6  -5   2 7595.38 490.540   3
  -6  -5   1 713.736 140.366   3
  -6  -5   0 407.369 107.791   3
  -6  -5  -1 203.339 88.8848   3
  -6  -5  -2 1242.11 185.888   3
  -6  -5  -3-39.7721 64.2500   3
  -6  -5  -4 3717.24 332.754   3
  -6  -5  -5 65.8332 47.4185   3
  -6  -5  -6 1968.91 252.186   3
  -6  -5  -7 991.734 182.132   3
  -6  -5  -8 98.9821 60.6624   3
   6  -5  10 125.391 76.5905   2
   6  -5  11 105.532 77.5749   2
   6   6 -13 25.2762 59.8609   1
   6   6 -12 1081.07 198.012   1
  -6  -6  12 947.178 186.056   3
   6   6 -11-34.8855 76.3882   1
  -6  -6  11-190.631 121.148   3
  -6  -6  10 239.083 96.5005   3
  -6  -6   9 46.2403 60.5033   3
  -6  -6   8 4.82069 38.1223   3
  -6  -6   7 566.194 137.889   3
  -6  -6   6 310.411 103.258   3
  -6  -6   5 30.4026 73.2909   3
  -6  -6   4 2160.53 250.658   3
  -6  -6   3 163.265 75.3901   3
  -6  -6   2 2634.91 288.834   3
  -6  -6   1 1444.67 220.914   3
  -6  -6   0 921.701 177.753   3
  -6  -6  -1 1173.83 190.711   3
  -6  -6  -2 6503.64 466.777   3
  -6  -6  -3 1539.15 224.405   3
  -6  -6  -4 7293.52 508.145   3
  -6  -6  -5 78.4761 56.3218   3
  -6  -6  -6 1338.30 224.440   3
  -6  -6  -7 133.619 85.3091   3
  -6  -6  -8 2225.23 287.299   3
  -6  -6  -9-50.8673 77.0046   3
   6   7 -12 793.755 181.663   1
   6   7 -11 125.624 64.0931   1
  -6  -7  10 4085.64 382.647   3
  -6  -7   9 1149.34 196.739   3
  -6  -7   8 2802.89 305.452   3
  -6  -7   7 65.6102 86.4398   3
  -6  -7   6 802.398 157.779   3
  -6  -7   5 79.9677 84.7708   3
  -6  -7   4 7004.54 490.305   3
  -6  -7   3 818.085 162.080   3
  -6  -7   2 7684.81 528.219   3
  -6  -7   1 821.107 171.428   3
  -6  -7   0 801.640 169.966   3
  -6  -7  -1 252.724 108.288   3
  -6  -7  -2 218.255 79.8299   3
  -6  -7  -3 14.0580 49.9699   3
  -6  -7  -4 2351.84 292.819   3
  -6  -7  -5 230.912 91.6457   3
  -6  -7  -6 677.546 176.756   3
  -6  -7  -7 0.64553 52.4440   3
  -6  -7  -8 404.403 134.376   3
  -6  -7  -9 140.506 73.9547   3
  -6  -8   9 109.671 68.9805   3
  -6  -8   8 1325.77 220.275   3
  -6  -8   7 59.0934 63.0653   3
  -6  -8   6 346.678 114.555   3
  -6  -8   5 1485.71 225.254   3
  -6  -8   4 2150.11 271.374   3
  -6  -8   3 1564.83 231.403   3
  -6  -8   2 1049.88 195.184   3
  -6  -8   1-40.2430 76.3975   3
  -6  -8   0 436.959 128.565   3
  -6  -8  -1 605.382 159.384   3
  -6  -8  -2 3257.36 347.595   3
  -6  -8  -3 151.242 93.7905   3
  -6  -8  -4 5881.16 493.428   3
  -6  -8  -5 89.7411 77.2418   3
  -6  -8  -6 965.865 204.460   3
  -6  -8  -7 114.062 86.1480   3
  -6  -9   6 749.966 169.193   3
  -6  -9   5 497.865 137.263   3
  -6  -9   4 3154.27 341.284   3
  -6  -9   3 511.886 142.024   3
  -6  -9   2 2836.75 332.119   3
  -6  -9   1 417.370 128.048   3
  -6  -9   0 204.674 92.2238   3
  -6  -9  -1 81.1851 65.1791   3
  -6  -9  -2 349.213 128.877   3
  -6  -9  -3 220.603 119.183   3
  -6  -9  -4 3754.97 405.962   3
  -7   0  15 764.299 171.291   3
  -7   0  14-103.191 81.2426   3
  -7   0  13 736.843 150.336   3
  -7   0  12 62.5842 53.9442   3
  -7   0  11 719.404 145.954   3
  -7   0  10-89.6446 57.7681   3
   7   0 -10-21.0659 24.5122   1
   7   0  -9 77.7961 46.7873   1
  -7   0   9-49.8735 59.3993   3
   7   0  -8-3.55820 23.8504   1
  -7   0   8-24.3194 43.3517   3
   7   0  -7 234.716 59.0732   1
  -7   0   7 249.994 76.3542   3
   7   0  -7 185.136 54.6153   2
   7   0  -6 33.1222 39.9871   2
   7   0  -6 18.0693 27.4007   1
  -7   0   6 22.0607 46.6123   3
  -7   0   5 932.707 136.024   3
   7   0  -5 1132.29 151.593   2
   7   0  -5 1007.10 113.859   1
  -7   0   4 235.095 66.3170   3
   7   0  -4 278.051 74.8022   2
   7   0  -3 6705.17 410.412   2
  -7   0   3 6222.12 356.430   3
  -7   0   2 26.8001 31.1463   3
   7   0  -2 130.617 61.8391   2
  -7   0   1 1527.34 157.255   3
   7   0  -1 1308.78 183.586   2
  -7   0   0-112.704 52.5173   3
   7   0   0-62.4542 46.4916   3
   7   0   0-6.72447 45.1674   2
   7   0   0 39.0585 24.9992   1
   7   0   1 36.3011 25.2525   1
  -7   0  -1 40.4253 33.5616   3
   7   0   1 115.922 45.4058   3
   7   0   1 56.2662 54.9284   2
   7   0   2 20.6720 19.7580   1
  -7   0  -2-26.1661 35.2063   3
   7   0   2 46.1218 32.9818   3
   7   0   3 10468.8 417.469   1
   7   0   3 9980.75 441.335   3
   7   0   3 9889.14 584.033   2
  -7   0  -3 9707.86 458.474   3
  -7   0  -4 30.2211 29.4733   3
   7   0   4 132.134 91.9731   2
   7   0   5 7961.08 537.427   2
   7   0   6 38.6840 74.1815   2
   7   0   7 27.6821 50.1930   2
   7   0   8 28.8646 52.4619   2
   7   0   9 2428.35 311.153   2
   7   0  10 44.5732 61.9294   2
  -7   1  15 2680.65 307.778   3
  -7  -1  15 2287.25 297.718   3
  -7   1  14 477.357 139.243   3
  -7  -1  14 280.412 122.380   3
  -7   1  13 62.8620 61.3876   3
  -7  -1  13-58.7951 92.5801   3
  -7   1  12 102.095 56.5891   3
  -7  -1  12 33.0541 56.2656   3
   7   1 -12 86.8008 52.9708   1
   7   1 -11 3499.31 287.632   1
  -7   1  11 3275.73 295.742   3
  -7  -1  11 3274.95 319.959   3
   7   1 -10 22.8159 41.2636   1
  -7   1  10 49.9371 39.6090   3
  -7  -1  10 48.5908 36.4456   3
  -7   1   9 14378.6 634.155   3
  -7  -1   9 13673.6 671.344   3
   7   1  -9 15387.2 633.046   1
   7   1  -8 126.022 57.2967   1
  -7   1   8 181.917 63.8383   3
  -7  -1   8 257.847 85.5290   3
   7  -1  -7 739.896 85.0963   1
   7   1  -7 674.548 108.695   1
   7  -1  -7 775.256 122.940   2
  -7   1   7 701.177 114.783   3
  -7  -1   7 657.369 128.844   3
  -7  -1   6 139.488 50.8770   3
   7   1  -6 83.9909 34.9554   1
   7   1  -6 181.860 52.6647   2
   7  -1  -6 167.423 62.2629   2
   7  -1  -6 227.423 48.0288   1
  -7   1   6 169.966 60.3917   3
   7  -1  -5 1567.82 110.638   1
   7  -1  -5 1760.98 195.970   2
  -7  -1   5 1370.90 176.262   3
  -7   1   5 1518.38 160.326   3
   7   1  -5 1779.60 183.423   2
   7   1  -4 55.1887 46.6967   2
  -7  -1   4 5.17267 35.3892   3
  -7   1   4 50.7070 34.9988   3
   7  -1  -4 65.9423 20.7335   1
   7  -1  -4 122.528 75.3406   2
   7  -1  -3 15506.4 684.175   2
   7   1  -3 15504.8 659.550   2
  -7  -1   3 15057.3 637.807   3
  -7   1   3 15979.7 577.256   3
   7  -1  -3 15110.3 438.302   1
   7  -1  -2 76.7750 19.9378   1
  -7  -1   2 35.5512 42.3483   3
  -7   1   2 79.4584 25.3563   3
   7  -1  -2 69.8157 51.4757   2
   7   1  -2 108.032 51.4509   2
   7  -1  -1 4122.11 177.355   1
   7  -1  -1 3589.26 316.031   2
   7   1  -1 3692.21 311.018   2
  -7  -1   1 3618.78 274.017   3
  -7   1   1 3888.49 242.526   3
  -7  -1   0 428.576 86.6907   3
  -7   1   0 599.257 88.8772   3
   7  -1   0 726.809 72.2818   1
   7  -1   0 662.978 141.647   2
   7   1   0 548.716 102.279   3
   7   1   0 609.809 125.483   2
   7   1   1 453.981 72.8854   1
  -7  -1  -1 487.785 90.1006   3
  -7   1  -1 459.116 78.2856   3
   7  -1   1 501.109 64.8502   1
   7  -1   1 339.893 104.443   2
   7  -1   1 445.611 75.6351   3
   7   1   1 458.454 94.4626   3
   7   1   1 638.624 136.203   2
  -7  -1  -2 552.618 107.575   3
  -7   1  -2 271.582 66.3196   3
   7  -1   2 215.613 91.2775   2
   7  -1   2 312.436 62.9986   3
   7   1   2 291.445 62.8989   1
   7   1   2 359.301 105.771   2
   7   1   3 4569.78 269.877   1
   7  -1   3 4456.69 377.672   2
   7   1   3 4564.23 370.671   2
  -7  -1  -3 4091.90 301.000   3
  -7  -1  -4-44.8032 55.2542   3
   7  -1   4 9.60440 46.3624   2
   7   1   4 16.5094 66.9793   2
   7  -1   5 5991.05 456.912   2
   7   1   5 6352.05 467.925   2
  -7  -1  -5 5715.50 363.079   3
   7  -1   6-93.7060 88.2976   2
   7   1   6 96.9244 75.8325   2
   7  -1   7 144.108 83.0313   2
   7   1   7 188.391 82.9506   2
   7   1   8 57.3670 67.9921   2
   7  -1   8-9.43213 48.1297   2
   7   1   9-63.8940 66.0212   2
   7  -1   9 77.3916 63.9674   2
   7   1  10 560.539 161.175   2
   7  -1  10 595.366 165.253   2
  -7  -2  14 292.191 118.855   3
   7   2 -13 284.850 99.0208   1
  -7  -2  13 304.936 118.853   3
   7   2 -12 320.922 102.392   1
  -7   2  12 239.426 85.0023   3
  -7  -2  12 249.665 87.3922   3
   7   2 -11 941.939 159.693   1
  -7   2  11 1029.91 152.636   3
  -7  -2  11 756.507 152.814   3
  -7   2  10 23.9455 26.8220   3
  -7  -2  10 0.76084 67.7870   3
   7   2 -10 107.480 51.3522   1
   7   2  -9 8.63430 49.0153   1
  -7   2   9-2.68048 22.8718   3
  -7  -2   9 95.5398 65.5800   3
   7   2  -8 74.0491 57.3266   1
   7  -2  -8 149.450 58.8559   2
  -7   2   8 172.695 52.8678   3
  -7  -2   8 83.2954 58.9572   3
   7   2  -7 325.847 84.4548   1
   7  -2  -7 275.662 75.6176   2
  -7   2   7 146.217 52.0136   3
  -7  -2   7 242.314 89.9946   3
  -7   2   6 53.2134 34.0122   3
  -7  -2   6 9.48339 37.5132   3
   7  -2  -6 118.016 60.1470   2
  -7  -2   5 605.404 124.454   3
  -7   2   5 1104.40 122.347   3
   7  -2  -5 1140.48 159.794   2
  -7  -2   4 287.229 87.1078   3
  -7   2   4 467.835 74.8325   3
   7  -2  -4 387.985 100.167   2
   7  -2  -3 3510.65 298.631   2
  -7  -2   3 3350.89 285.905   3
  -7   2   3 3684.88 209.440   3
   7   2  -3 3569.28 279.180   2
   7   2  -2 403.210 106.927   2
  -7  -2   2 380.371 90.8586   3
  -7   2   2 545.280 70.9348   3
   7  -2  -2 478.237 116.203   2
   7   2  -1 324.858 91.6320   2
  -7  -2   1 450.867 102.478   3
  -7   2   1 411.654 62.3781   3
   7  -2  -1 269.248 89.5015   2
   7   2   0 394.604 103.244   2
  -7  -2   0 326.522 90.7572   3
   7  -2   0 487.445 126.962   2
  -7   2   0 543.968 72.0312   3
   7   2   1 126.801 60.6875   2
  -7  -2  -1 21.8091 42.4025   3
   7  -2   1 67.2490 58.8184   2
   7   2   2 362.213 100.294   2
  -7  -2  -2 488.147 111.650   3
   7  -2   2 476.947 121.140   2
   7  -2   3 6835.10 481.357   2
   7   2   3 6219.04 453.322   2
  -7  -2  -3 6399.46 402.444   3
   7   2   4 127.532 43.4215   2
  -7  -2  -4 204.235 63.8662   3
   7  -2   4 295.114 103.101   2
   7  -2   5 2763.09 301.960   2
   7   2   5 2342.61 276.551   2
  -7  -2  -5 2556.49 255.419   3
   7   2   6-16.1879 47.3410   2
  -7  -2  -6 137.100 64.8604   3
   7  -2   6 33.5438 38.3813   2
   7   2   7 359.885 120.663   2
   7  -2   7 412.177 117.389   2
   7   2   8 12.9224 55.9958   2
   7  -2   8 73.6013 58.6577   2
   7  -2   9 3140.79 351.641   2
   7   2   9 3374.83 369.278   2
   7   2  10-1.07514 72.6824   2
   7  -2  10 19.3536 62.0202   2
   7   3 -14 81.0382 58.6114   1
   7   3 -13 848.203 165.598   1
  -7  -3  13 743.441 167.662   3
   7   3 -12 58.7621 38.3189   1
  -7  -3  12 104.008 93.0714   3
  -7  -3  11 3047.59 327.927   3
   7   3 -11 2917.22 285.235   1
   7   3 -10 178.521 80.4131   1
  -7  -3  10 39.2750 60.2741   3
  -7  -3   9 9871.42 580.425   3
   7   3  -9 10657.9 561.268   1
   7   3  -8 210.207 77.0126   1
  -7  -3   8 61.8231 60.3244   3
  -7  -3   7 880.782 149.948   3
  -7  -3   6 65.0267 47.1018   3
  -7  -3   5 389.757 105.819   3
  -7  -3   4-61.4106 61.5052   3
  -7  -3   3 7436.75 461.722   3
  -7  -3   2 11.2938 37.4935   3
  -7  -3   1 4665.69 353.459   3
  -7  -3   0 302.025 90.6472   3
  -7  -3  -1 108.367 37.1734   3
   7   3   2 177.628 64.3732   2
  -7  -3  -2 244.201 91.1900   3
   7  -3   2 38.7085 61.8251   2
   7   3   3 21.8754 60.6766   2
  -7  -3  -3 46.6967 45.1794   3
   7  -3   3 98.1415 74.2011   2
   7   3   4-76.4044 90.3251   2
  -7  -3  -4 8.88165 55.0626   3
   7  -3   4 92.8960 89.4140   2
   7  -3   5 4743.66 405.602   2
   7   3   5 4797.18 411.764   2
  -7  -3  -5 4512.82 359.418   3
   7   3   6 237.995 111.792   2
  -7  -3  -6 44.2811 47.3604   3
   7  -3   6 138.384 81.1218   2
   7   3   7 1066.83 199.498   2
  -7  -3  -7 904.507 164.317   3
   7  -3   7 1196.19 208.268   2
   7  -3   8-15.0604 42.8212   2
   7  -3   9 513.177 129.996   2
   7  -3  10 256.980 90.9997   2
   7   4 -14 59.8581 54.2554   1
   7   4 -13-53.8594 54.1199   1
   7   4 -12 48.4857 46.3236   1
  -7  -4  12 139.853 92.4583   3
   7   4 -11 934.408 165.739   1
  -7  -4  11 1131.98 210.406   3
   7   4 -10-8.59847 43.9845   1
  -7  -4  10 3.79537 54.7396   3
   7   4  -9 112.748 59.6508   1
  -7  -4   9 95.1460 79.9722   3
  -7  -4   8-1.68486 40.4829   3
  -7  -4   7-20.8210 50.9312   3
  -7  -4   6 279.981 97.5036   3
  -7  -4   5 769.518 146.135   3
  -7  -4   4-39.5528 62.1869   3
  -7  -4   3 1280.74 195.537   3
  -7  -4   2 434.059 106.991   3
  -7  -4   1 77.8183 64.3894   3
  -7  -4   0 18.1607 51.4882   3
  -7  -4  -1 1118.57 176.293   3
  -7  -4  -2 314.212 108.203   3
  -7  -4  -3 3511.40 316.843   3
  -7  -4  -4 806.181 157.812   3
  -7  -4  -5 461.341 121.498   3
   7  -4   5 462.588 121.620   2
  -7  -4  -6 9.59414 50.8397   3
   7  -4   6-2.31231 64.7285   2
   7  -4   7 1582.99 237.939   2
  -7  -4  -7 1598.20 224.786   3
  -7  -4  -8 51.4834 40.8769   3
   7  -4   8 31.2939 69.2588   2
   7  -4   9 2926.28 340.728   2
   7   5 -13 1114.95 191.136   1
   7   5 -12 66.9519 69.4588   1
  -7  -5  11 3427.62 364.573   3
   7   5 -11 2850.44 313.760   1
   7   5 -10-1.94723 46.7883   1
  -7  -5  10 31.3150 48.7459   3
  -7  -5   9 5902.17 449.900   3
  -7  -5   8 128.728 80.3605   3
  -7  -5   7 1388.02 220.226   3
  -7  -5   6 48.0707 57.4890   3
  -7  -5   5 694.381 148.121   3
  -7  -5   4 49.6769 49.7762   3
  -7  -5   3 5863.44 440.970   3
  -7  -5   2 36.5902 49.0438   3
  -7  -5   1 6770.80 483.693   3
  -7  -5   0-51.6371 54.6777   3
  -7  -5  -1 590.127 135.918   3
  -7  -5  -2 310.400 106.765   3
  -7  -5  -3 97.5104 103.543   3
  -7  -5  -4-19.8809 42.4364   3
  -7  -5  -5 5253.23 431.815   3
  -7  -5  -6 238.821 100.704   3
  -7  -5  -7 1782.27 253.562   3
  -7  -5  -8 181.773 96.2756   3
   7  -5   8-42.9664 66.0454   2
   7   6 -12 135.769 75.4269   1
   7   6 -11 327.602 114.909   1
  -7  -6  10 178.868 78.3045   3
  -7  -6   9 65.0941 47.5202   3
  -7  -6   8 25.4581 55.3898   3
  -7  -6   7 102.669 77.2003   3
  -7  -6   6-15.9252 54.8515   3
  -7  -6   5 253.687 108.729   3
  -7  -6   4 356.406 116.269   3
  -7  -6   3 2218.81 272.392   3
  -7  -6   2 610.696 141.166   3
  -7  -6   1 332.572 96.0592   3
  -7  -6   0 497.811 136.679   3
  -7  -6  -1 434.010 126.405   3
  -7  -6  -2-0.85525 51.3696   3
  -7  -6  -3 3454.06 351.570   3
  -7  -6  -4 899.856 176.984   3
  -7  -6  -5 2622.31 310.520   3
  -7  -6  -6 222.408 120.546   3
  -7  -6  -7 1744.15 250.823   3
  -7  -6  -8 117.360 77.0399   3
  -7  -7   8-117.207 85.1083   3
  -7  -7   7 1329.57 217.030   3
  -7  -7   6 256.548 96.8488   3
  -7  -7   5 1839.03 257.585   3
  -7  -7   4 119.639 93.0255   3
  -7  -7   3 6427.61 501.992   3
  -7  -7   2 369.776 123.739   3
  -7  -7   1 2778.82 318.558   3
  -7  -7   0 1175.30 210.606   3
  -7  -7  -1 1049.27 199.172   3
  -7  -7  -2 321.329 122.389   3
  -7  -7  -3 3266.76 361.947   3
  -7  -7  -4-11.5919 73.6518   3
  -7  -7  -5 3171.10 356.426   3
  -7  -7  -6 138.389 66.5595   3
  -7  -8   5 61.4297 75.4300   3
  -7  -8   4 179.409 75.4025   3
  -7  -8   3 4317.21 414.581   3
  -7  -8   2 441.619 141.973   3
  -7  -8   1 1098.12 221.123   3
  -7  -8   0 62.1211 76.6954   3
  -7  -8  -1 89.2365 76.1778   3
  -7  -8  -2 130.602 99.9438   3
  -7  -8  -3 3015.30 353.887   3
  -8   0   9 20.5430 47.6139   3
  -8   0   8 1201.25 163.858   3
  -8   0   7 16.1411 42.4480   3
   8   0  -6 684.628 123.108   2
  -8   0   6 382.664 95.1686   3
  -8   0   5-19.8920 29.2127   3
   8   0  -5 254.644 70.3342   2
  -8   0   4 120.942 62.1392   3
   8   0  -4 159.652 66.8374   2
  -8   0   3-24.9027 30.8595   3
   8   0  -3 72.0547 63.2128   2
   8   0  -2 4928.83 389.013   2
  -8   0   2 4593.57 310.623   3
  -8   0   1 54.0300 36.9786   3
   8   0  -1 61.0520 43.4756   2
  -8   0   0 196.866 57.9617   3
   8   0   0 116.823 66.2038   2
  -8   0  -1-27.6883 37.6330   3
   8   0   1 34.0819 66.6898   2
  -8   0  -2-0.61734 34.7634   3
   8   0   2-38.1573 55.0579   2
  -8   0  -3 15.0455 27.7759   3
   8   0   3 16.9023 49.6097   2
   8   0   4 2069.02 270.693   2
   8   0   5 20.5748 59.4944   2
   8   0   6 752.483 165.654   2
   8   0   7-44.3470 48.6860   2
  -8  -1  13 122.064 57.8946   3
  -8  -1  12 458.983 121.096   3
  -8  -1  11-2.08404 39.9310   3
  -8  -1  10 7523.16 466.633   3
  -8  -1   9-31.3381 46.4465   3
  -8  -1   8 7833.82 467.679   3
  -8  -1   7 169.744 69.7658   3
  -8  -1   6 684.398 126.715   3
   8  -1  -6 763.146 135.622   2
   8  -1  -5 1475.80 198.487   2
  -8  -1   5 1213.91 171.082   3
   8   1  -5 1359.97 178.924   2
   8  -1  -4 3492.00 317.900   2
  -8  -1   4 3333.44 285.500   3
   8   1  -4 3309.72 294.486   2
   8   1  -3 308.422 95.2576   2
  -8  -1   3 293.494 78.8736   3
   8  -1  -3 228.085 83.1419   2
   8  -1  -2 8978.96 547.043   2
   8   1  -2 9542.37 557.230   2
  -8  -1   2 9529.58 504.800   3
   8   1  -1-6.89235 52.1302   2
  -8  -1   1-66.1873 41.0810   3
   8  -1  -1 13.1654 41.8474   2
   8  -1   0 2421.16 281.414   2
   8   1   0 2674.55 293.241   2
  -8  -1   0 2857.25 253.960   3
  -8  -1  -1-12.6671 36.7999   3
   8  -1   1-112.772 67.4673   2
   8   1   1-45.5034 62.0464   2
  -8  -1  -2 834.390 131.605   3
   8  -1   2 667.242 156.771   2
   8   1   2 785.637 162.817   2
  -8  -1  -3 132.774 61.6066   3
   8  -1   3 157.482 81.8323   2
   8   1   3 163.399 103.256   2
   8  -1   4 1649.24 255.884   2
  -8  -1  -4 1278.85 169.413   3
   8   1   4 1217.64 212.274   2
   8   1   5-15.5523 38.8556   2
   8  -1   5 82.3093 77.0345   2
   8  -1   6 4304.78 412.724   2
   8   1   6 4364.32 416.053   2
   8   1   7-30.7684 63.9451   2
   8  -1   7-87.8652 87.3264   2
  -8  -2  13 118.732 79.3159   3
  -8  -2  12-52.1748 63.5923   3
  -8  -2  11 28.7801 44.8080   3
  -8  -2  10 6.73414 38.6228   3
  -8  -2   9 16.1101 45.6634   3
  -8  -2   8 140.410 72.6957   3
  -8  -2   7 48.7905 45.0525   3
  -8  -2   6 273.136 86.6318   3
   8  -2  -6 470.260 111.120   2
  -8  -2   5 73.1994 52.7473   3
   8  -2  -5 91.6121 61.0621   2
  -8  -2   4 459.815 104.635   3
   8  -2  -4 423.793 114.304   2
   8   2  -3 626.041 129.467   2
  -8  -2   3 739.700 143.364   3
   8  -2  -3 583.882 130.528   2
   8  -2  -2 2569.22 276.588   2
  -8  -2   2 2348.35 254.365   3
   8   2  -2 2446.44 262.875   2
   8  -2  -1 1543.80 220.907   2
   8   2  -1 1664.43 225.441   2
  -8  -2   1 1698.24 208.594   3
   8   2   0-51.2074 66.0606   2
  -8  -2   0-49.3164 46.4157   3
   8  -2   0-48.9338 48.8206   2
   8   2   1 199.489 77.0367   2
  -8  -2  -1 173.740 74.3159   3
   8  -2   1 159.789 86.0901   2
   8   2   2 953.836 174.878   2
  -8  -2  -2 1001.45 163.192   3
   8  -2   2 786.930 161.627   2
   8   2   3 32.2160 41.9040   2
  -8  -2  -3 135.007 61.9351   3
   8  -2   3 41.8607 53.8730   2
   8  -2   4 3485.62 354.400   2
   8   2   4 3228.01 351.141   2
  -8  -2  -4 3259.37 296.193   3
   8   2   5-10.5764 65.2544   2
  -8  -2  -5-21.8375 61.1840   3
   8  -2   5 60.6698 61.3684   2
   8  -2   6 2328.62 300.797   2
   8   2   6 2340.21 308.235   2
   8   2   7 422.940 139.685   2
   8  -2   7 371.272 116.958   2
  -8  -3  12 378.658 117.447   3
  -8  -3  11 29.8038 43.1250   3
  -8  -3  10 1604.17 222.982   3
  -8  -3   9 293.874 96.1977   3
  -8  -3   8 3488.42 331.816   3
  -8  -3   7-0.73059 46.1586   3
  -8  -3   6 585.834 134.499   3
   8  -3  -6 901.574 150.214   2
  -8  -3   5 983.126 170.132   3
   8  -3  -5 1362.61 193.128   2
  -8  -3   4 375.329 103.614   3
   8  -3  -4 573.495 129.253   2
  -8  -3   3 105.759 75.1233   3
   8  -3  -3-33.5928 61.3005   2
   8  -3  -2 5507.33 423.636   2
  -8  -3   2 6072.68 432.739   3
  -8  -3   1 277.098 91.5370   3
   8  -3  -1 221.594 94.7435   2
   8  -3   0 5097.81 413.183   2
  -8  -3   0 4453.04 367.499   3
  -8  -3  -1 81.0533 40.1512   3
   8  -3   1 76.0918 57.9913   2
  -8  -3  -2 162.658 81.9734   3
   8  -3   2 151.609 98.2800   2
  -8  -3  -3 288.207 98.5166   3
   8  -3   3 134.677 81.6672   2
  -8  -3  -4 735.540 143.574   3
   8  -3   4 774.811 163.988   2
  -8  -3  -5 2.21102 56.9664   3
   8  -3   5-36.3990 42.1630   2
   8  -3   6 6059.10 492.616   2
  -8  -3  -6 5477.16 416.245   3
  -8  -4  10 305.013 98.1356   3
  -8  -4   9 56.6279 43.6026   3
   8   4  -9 34.3940 32.6916   1
  -8  -4   8 365.192 113.526   3
  -8  -4   7 13.6370 46.2802   3
  -8  -4   6 94.0748 45.1063   3
  -8  -4   5 35.8887 40.0815   3
  -8  -4   4 1214.79 196.678   3
  -8  -4   3 661.774 149.754   3
  -8  -4   2 367.672 111.239   3
  -8  -4   1-21.5808 64.7053   3
  -8  -4   0 124.704 64.0677   3
  -8  -4  -1 226.290 91.4753   3
   8  -4   1 325.786 102.989   2
   8  -4   2 2218.28 279.128   2
  -8  -4  -2 1999.02 251.211   3
  -8  -4  -3 231.950 88.4470   3
   8  -4   3 364.952 116.833   2
   8  -4   4 2509.65 307.577   2
  -8  -4  -4 2544.97 290.572   3
  -8  -4  -5 19.3836 44.4619   3
   8  -4   5 74.5742 64.3684   2
  -8  -4  -6 2431.65 280.213   3
  -8  -4  -7 11.5619 47.8921   3
   8   5 -10 2379.78 273.185   1
  -8  -5   9-11.7480 45.0141   3
   8   5  -9 41.4743 38.0274   1
  -8  -5   8 3315.73 332.849   3
  -8  -5   7 312.893 93.7722   3
  -8  -5   6 1356.48 206.350   3
  -8  -5   5 369.452 119.912   3
  -8  -5   4 981.897 183.872   3
  -8  -5   3 1269.48 211.016   3
  -8  -5   2 4764.06 415.001   3
  -8  -5   1 120.602 79.4778   3
  -8  -5   0 3640.41 351.345   3
  -8  -5  -1 419.935 121.861   3
  -8  -5  -2 27.8510 47.5093   3
  -8  -5  -3 93.8228 61.6773   3
  -8  -5  -4 1275.54 207.052   3
   8  -5   4 1191.93 217.656   2
  -8  -5  -5 115.774 84.3925   3
  -8  -5  -6 4574.21 401.445   3
  -8  -5  -7-37.5793 66.2805   3
   8   6 -10 159.821 71.1136   1
  -8  -6   7 784.564 157.691   3
  -8  -6   6-0.30685 44.3345   3
  -8  -6   5 178.730 95.2044   3
  -8  -6   4 878.812 168.781   3
  -8  -6   3 2001.54 274.277   3
  -8  -6   2 750.996 173.909   3
  -8  -6   1-25.9326 56.9051   3
  -8  -6   0 55.0000 73.4085   3
  -8  -6  -1 53.2643 41.2863   3
  -8  -6  -2 480.684 133.974   3
  -8  -6  -3 114.733 75.8054   3
  -8  -6  -4 903.113 182.867   3
  -8  -6  -5-17.6558 63.6783   3
  -8  -7   3 9.65761 45.1689   3
  -8  -7   2 4908.93 440.514   3
  -8  -7   1 524.920 147.176   3
  -8  -7   0 1481.51 236.894   3
  -8  -7  -1 125.391 74.0668   3
   9   0  -4-44.8504 51.3004   2
   9   0  -3 358.219 102.199   2
   9   0  -2-110.880 81.4044   2
   9   0  -1-65.3680 69.1423   2
   9   0   0 40.3838 48.6626   2
   9   0   1 175.447 81.6251   2
   9   0   2-85.1752 55.0384   2
   9   0   3 786.805 167.462   2
   9   0   4-103.334 88.7994   2
   9  -1  -4-3.24189 41.9078   2
   9  -1  -3 2947.09 310.950   2
   9   1  -3 2591.05 285.248   2
   9   1  -2-48.0740 67.1874   2
   9  -1  -2-137.425 87.5060   2
   9  -1  -1 5695.51 457.641   2
   9   1  -1 4868.29 415.330   2
   9   1   0 21.0474 50.0184   2
   9  -1   0 108.076 83.1232   2
   9   1   1 1548.34 236.300   2
   9  -1   1 1898.96 267.004   2
   9   1   2 51.8503 39.9688   2
   9  -1   2 92.7215 79.2170   2
   9   1   3 383.464 118.695   2
   9  -1   3 245.185 100.180   2
   9   1   4 70.2908 77.1094   2
   9  -2  -4 40.8016 71.3541   2
   9  -2  -3 1073.89 185.590   2
   9  -2  -2 288.084 99.8951   2
   9   2  -1 182.247 76.7170   2
   9  -2  -1 98.2939 58.2546   2
   9   2   0 589.833 150.035   2
   9  -2   0 398.822 125.591   2
   9   2   1 168.607 73.5184   2
   9  -2   1 164.037 101.202   2
   9   2   2-8.94260 68.5545   2
   9  -2   2-141.249 78.2414   2
   9   2   3 919.626 185.043   2
   9  -2   3 846.698 178.032   2
  -9  -3   8-72.2703 56.9445   3
  -9  -3   7 2203.67 247.896   3
  -9  -3   6 14.3664 43.2851   3
  -9  -3   5 672.118 144.872   3
  -9  -3   4-1.66684 40.7930   3
   9  -3  -4 9.35584 53.5491   2
   9  -3  -3 3123.99 315.445   2
  -9  -3   3 3658.94 336.875   3
  -9  -3   2 11.7020 37.4370   3
   9  -3  -2-113.517 76.5423   2
   9  -3  -1 5676.28 454.304   2
  -9  -3   1 6021.55 437.780   3
  -9  -3   0 322.500 100.890   3
   9  -3   0 676.084 159.253   2
   9  -3   1 3094.24 334.056   2
  -9  -3  -1 3256.72 313.147   3
  -9  -3  -2 51.4273 66.0480   3
   9  -3   2 55.9748 57.3673   2
  -9  -3  -3 1098.85 180.505   3
  -9  -3  -4 298.327 93.9216   3
  -9  -4   8-125.118 62.6502   3
  -9  -4   7 152.506 73.6917   3
  -9  -4   6 23.1480 44.1454   3
  -9  -4   5 73.7580 80.6108   3
  -9  -4   4-65.4552 73.9752   3
   9  -4  -4 29.8498 52.3621   2
  -9  -4   3 1567.52 232.213   3
   9  -4  -3 1641.28 225.795   2
  -9  -4   2 15.8272 42.1824   3
   9  -4  -2-20.4307 58.3996   2
  -9  -4   1 561.559 147.602   3
   9  -4  -1 652.218 152.574   2
  -9  -4   0-81.9042 40.6860   3
   9  -4   0-30.7834 62.1950   2
  -9  -4  -1-128.130 75.2975   3
   9  -4   1 14.6686 39.3333   2
  -9  -4  -2-92.3506 75.3484   3
  -9  -4  -3 1050.95 185.013   3
  -9  -4  -4 364.569 105.331   3
  -9  -4  -5 2951.29 301.026   3
  -9  -5   5 555.890 139.704   3
  -9  -5   4 43.1189 60.1699   3
   9  -5  -4 110.961 69.8384   2
   9  -5  -3 1858.49 242.271   2
  -9  -5   3 2190.17 271.774   3
  -9  -5   2-30.2080 63.1918   3
   9  -5  -2-20.3861 39.9563   2
   9  -5  -1 3784.59 370.830   2
  -9  -5   1 4420.34 397.173   3
  -9  -5   0 690.724 161.429   3
  -9  -5  -1 1632.44 236.986   3
  -9  -5  -2-25.0910 72.8405   3
  -9  -5  -3 715.337 160.077   3
  10   0  -1 276.474 106.121   2
  10  -1  -1 354.742 111.181   2
   0   0   0    0.00    0.00   0
TITL FluCu in P2(1)/n
REM P2(1)/n (#14 in standard setting)
CELL 0.71073   7.260488  10.422100  14.667667  90.0000  94.3656  90.0000
ZERR    4.00   0.000910   0.001409   0.001958   0.0000   0.0121   0.0000
LATT  1
SYMM -x+1/2, y+1/2,-z+1/2
SFAC C H N O Cl Cu
UNIT 32.00 72.00 4.00 20.00 4.00 4.00
TREF
HKLF 4
END
;
_shelx_hkl_checksum     59595
_shelx_res_file
;
TITL
    FluCu.res
    created by SHELXL-2019/3 at 10:47:45 on 15-Jan-2024
CELL 0.71073 7.2605 10.4221 14.668 90 94.366 90
ZERR 4       0.0009  0.0014 0.002 0 0.012 0
LATT 1
SYMM 0.5-X,0.5+Y,0.5-Z
SFAC C H Cl Cu N O
UNIT 32 72 4 4 4 20
TEMP -164
SIZE 0.1733 0.0597 0.0400
DFIX 0.85 0.02 O1 H1 O2 H2 O3 H3 O4 H4
L.S. 15
PLAN 15
CONF
EQIV $1 -0.5+X,1.5-Y,0.5+Z
EQIV $2 0.5-X,-0.5+Y,1.5-Z
EQIV $3 0.5-X,0.5+Y,1.5-Z
EQIV $4 -0.5+X,1.5-Y,-0.5+Z
EQIV $5 0.5+X,1.5-Y,0.5+Z
EQIV $6 -X,2-Y,2-Z
HTAB O1 Cl1_$1
HTAB O2 O5_$2
HTAB O3 O4_$3
HTAB O4 O1_$4
HTAB C4 Cl1_$5
HTAB C5 Cl1_$1
HTAB C7 Cl1_$1
HTAB C8 O1_$6
BOND $H
FMAP 2
ACTA
WGHT    0.064600
FVAR       1.43442
CU1   4    0.228425    0.753731    0.759309    11.00000    0.00990    0.00690 =
         0.00650    0.00036    0.00096    0.00093
CL1   3    0.318990    0.761962    0.613874    11.00000    0.01353    0.02193 =
         0.00837    0.00109    0.00252    0.00237
O1    6    0.226851    0.802412    1.095722    11.00000    0.01077    0.01732 =
         0.01080   -0.00402    0.00073   -0.00051
H1    2    0.115653    0.790096    1.103339    11.00000   -1.50000
O2    6    0.390831    0.616772    0.805999    11.00000    0.01632    0.00463 =
         0.00798   -0.00248    0.00181    0.00472
H2    2    0.406779    0.538817    0.789939    11.00000   -1.50000
O3    6    0.459241    0.873009    0.843892    11.00000    0.02180    0.01077 =
         0.01102    0.00061    0.00495   -0.00606
H3    2    0.462283    0.950703    0.836077    11.00000   -1.50000
O4    6   -0.033790    0.610368    0.727837    11.00000    0.01279    0.01105 =
         0.00728    0.00005   -0.00068   -0.00093
H4    2   -0.113127    0.641117    0.691570    11.00000   -1.50000
O5    6    0.062042    0.899524    0.743103    11.00000    0.01537    0.00848 =
         0.01000    0.00107    0.00366    0.00310
N1    5    0.131891    0.738986    0.886923    11.00000    0.00954    0.00388 =
         0.00884   -0.00105   -0.00109    0.00056
C1    1    0.312809    0.729447    0.944324    11.00000    0.00851    0.00822 =
         0.00697   -0.00146   -0.00224   -0.00092
C2    1    0.296388    0.697555    1.044646    11.00000    0.01281    0.01186 =
         0.01141   -0.00088   -0.00115    0.00068
AFIX  23
H2A   2    0.213089    0.622927    1.048817    11.00000   -1.20000
H2B   2    0.419525    0.672641    1.072706    11.00000   -1.20000
AFIX   0
C3    1    0.423542    0.619373    0.902132    11.00000    0.01141    0.00898 =
         0.01213    0.00196   -0.00107    0.00073
AFIX  23
H3A   2    0.557130    0.631837    0.918562    11.00000   -1.20000
H3B   2    0.386836    0.536144    0.927768    11.00000   -1.20000
AFIX   0
C4    1    0.424387    0.854187    0.937226    11.00000    0.01202    0.00778 =
         0.01124   -0.00280    0.00012   -0.00191
AFIX  23
H4A   2    0.353726    0.927666    0.959330    11.00000   -1.20000
H4B   2    0.542532    0.847779    0.975361    11.00000   -1.20000
AFIX   0
C5    1    0.023151    0.618091    0.891737    11.00000    0.01188    0.00905 =
         0.00752    0.00185   -0.00131   -0.00035
AFIX  23
H5A   2   -0.039617    0.617991    0.949336    11.00000   -1.20000
H5B   2    0.109414    0.544400    0.893907    11.00000   -1.20000
AFIX   0
C6    1   -0.120562    0.599283    0.812303    11.00000    0.01367    0.01129 =
         0.01011    0.00211   -0.00153   -0.00552
AFIX  23
H6A   2   -0.178021    0.513531    0.816363    11.00000   -1.20000
H6B   2   -0.218735    0.664857    0.814672    11.00000   -1.20000
AFIX   0
C7    1    0.017244    0.854437    0.901928    11.00000    0.01025    0.01052 =
         0.00758    0.00113    0.00101    0.00381
AFIX  23
H7A   2    0.095096    0.922177    0.932473    11.00000   -1.20000
H7B   2   -0.081487    0.832157    0.942142    11.00000   -1.20000
AFIX   0
C8    1   -0.069167    0.904398    0.810065    11.00000    0.01244    0.01147 =
         0.01024    0.00141    0.00122    0.00042
AFIX  23
H8A   2   -0.177933    0.851406    0.789966    11.00000   -1.20000
H8B   2   -0.111298    0.993927    0.817219    11.00000   -1.20000
AFIX   0
HKLF 4
REM
REM wR2 = 0.1299, GooF = S = 1.046, Restrained GooF = 1.046 for all data
REM R1 = 0.0475 for 2002 Fo > 4sig(Fo) and 0.0655 for all 2582 data
REM 157 parameters refined using 4 restraints
END
WGHT      0.0645      0.0000
REM Highest difference peak  1.183,  deepest hole -1.174,  1-sigma level  0.151
Q1    1   0.3438  0.7585  0.7341  11.00000  0.05    1.18
Q2    1   0.2808  0.6984  0.8021  11.00000  0.05    1.08
Q3    1   0.1087  0.7495  0.7742  11.00000  0.05    1.00
Q4    1   0.2777  0.8095  0.7988  11.00000  0.05    0.94
Q5    1   0.1645  0.6961  0.7159  11.00000  0.05    0.83
Q6    1   0.1831  0.8057  0.7157  11.00000  0.05    0.75
Q7    1   0.1703  0.7680  0.6226  11.00000  0.05    0.72
Q8    1   0.4621  0.8222  0.8041  11.00000  0.05    0.72
Q9    1   0.2539  0.7526  0.8653  11.00000  0.05    0.70
Q10   1   0.4428  0.7596  0.6123  11.00000  0.05    0.65
Q11   1   0.3367  0.8139  0.6633  11.00000  0.05    0.53
Q12   1   0.2671  0.7657  1.1046  11.00000  0.05    0.49
Q13   1   0.2551  0.7014  0.5608  11.00000  0.05    0.48
Q14   1   0.3957  0.8005  0.6405  11.00000  0.05    0.48
Q15   1   0.1671  0.7564  1.1385  11.00000  0.05    0.47
;
_shelx_res_checksum     22516
