# Supplementary material for: Chlorido­(2-{(2-hy­droxy­eth­yl)[tris­(hy­droxy­meth­yl)meth­yl]amino}­ethano­lato-κ5 N,O,O′,O′′,O′′′)copper(II)
Source: IUCrdata. 2024 May 24;9(Pt 5):x240439. doi: 10.1107/S2414314624004395 (PMC11151292; doi:10.1107/S2414314624004395)
Supplement: Supplementary file 2 [file x-09-x240439-Isup2.hkl]

data_I                                                                          
_shelx_title ' '                                                                
_shelx_refln_list_code          4                                               
_shelx_F_calc_maximum      219.03                                               
_exptl_crystal_F_000       636.00                                               
_reflns_d_resolution_high  0.7202                                               
                                                                                
loop_                                                                           
 _space_group_symop_operation_xyz                                               
 'x, y, z'                                                                      
 '-x+1/2, y+1/2, -z+1/2'                                                        
 '-x, -y, -z'                                                                   
 'x-1/2, -y-1/2, z-1/2'                                                         
                                                                                
_cell_length_a     7.2605                                                       
_cell_length_b    10.4221                                                       
_cell_length_c    14.6680                                                       
_cell_angle_alpha  90.000                                                       
_cell_angle_beta   94.366                                                       
_cell_angle_gamma  90.000                                                       
                                                                                
_shelx_F_squared_multiplier     1.000                                           
                                                                                
loop_                                                                           
 _refln_index_h                                                                 
 _refln_index_k                                                                 
 _refln_index_l                                                                 
 _refln_F_squared_calc                                                          
 _refln_F_squared_meas                                                          
 _refln_F_squared_sigma                                                         
 _refln_observed_status                                                         
   2   0   0       1993.84       1865.09        55.08 o                         
   4   0   0       3951.55       3950.83        96.61 o                         
   6   0   0       1243.39       1285.45        59.52 o                         
   8   0   0         74.92         78.71        21.19 o                         
   1   1   0          6.03         36.73         9.97 o                         
   2   1   0       4259.50       4548.08        69.14 o                         
   3   1   0        375.90        383.94        15.11 o                         
   4   1   0        422.63        403.15        21.69 o                         
   5   1   0        314.62        288.78        15.02 o                         
   6   1   0        364.22        343.04        18.11 o                         
   7   1   0        296.14        300.90        18.92 o                         
   8   1   0       1225.46       1301.45        77.08 o                         
   9   1   0          5.04         26.12        21.15 o                         
   0   2   0      47973.36      62695.78      1387.22 o                         
   1   2   0        413.99        451.40        40.96 o                         
   2   2   0      31615.13      30260.99       661.17 o                         
   3   2   0        108.83        123.88        10.18 o                         
   4   2   0       4836.06       4742.25        84.31 o                         
   5   2   0        904.00        963.77        39.37 o                         
   6   2   0         86.02         74.19        12.17 o                         
   7   2   0        231.26        227.97        22.42 o                         
   8   2   0          2.74        -14.57        14.57 o                         
   9   2   0        195.45        241.08        46.80 o                         
   1   3   0         41.26         56.27         9.22 o                         
   2   3   0       2787.19       3062.08       145.98 o                         
   3   3   0        473.63        487.59        40.86 o                         
   4   3   0        522.84        579.35        39.66 o                         
   5   3   0         27.35         31.13        17.50 o                         
   6   3   0        105.03         78.29        32.98 o                         
   7   3   0        184.29        146.79        44.06 o                         
   8   3   0       2058.31       2313.15       156.68 o                         
   9   3   0        181.93        235.26        85.92 o                         
   0   4   0        176.32        155.87        22.89 o                         
   1   4   0        335.00        332.30        43.84 o                         
   2   4   0      45538.32      50076.62      1316.79 o                         
   3   4   0        338.96        402.14        22.87 o                         
   4   4   0       1758.30       1749.97        73.87 o                         
   5   4   0        117.29         97.80        22.09 o                         
   6   4   0         14.68         11.53        26.02 o                         
   7   4   0         26.02          8.83        25.02 o                         
   8   4   0         52.92         60.61        31.14 o                         
   9   4   0          1.76        -16.55        16.55 o                         
   1   5   0          6.34          3.48        13.25 o                         
   2   5   0        790.11        997.69        46.60 o                         
   3   5   0         65.96         43.14        20.01 o                         
   4   5   0        198.32        239.48        35.68 o                         
   5   5   0       1206.63       1109.79       121.42 o                         
   6   5   0        226.79        197.99        52.39 o                         
   7   5   0          0.84        -25.10        26.57 o                         
   8   5   0       1801.22       1769.28       170.76 o                         
   9   5   0        300.11        335.70        78.46 o                         
   0   6   0      20900.39      22852.08       483.07 o                         
   1   6   0        350.11        351.66        23.60 o                         
   2   6   0       5354.82       5550.10       128.76 o                         
   3   6   0        808.01        894.98        73.73 o                         
   4   6   0        720.78        742.69        65.26 o                         
   5   6   0         29.10         33.53        30.59 o                         
   6   6   0        335.55        447.96        86.39 o                         
   7   6   0        273.49        241.94        66.43 o                         
   8   6   0          1.99         26.73        35.68 o                         
   1   7   0         70.35         51.55        10.83 o                         
   2   7   0        332.35        343.49        29.19 o                         
   3   7   0         86.04         87.01        13.18 o                         
   4   7   0        343.29        423.62        36.26 o                         
   5   7   0         97.77         72.42        31.32 o                         
   6   7   0        384.34        389.61        82.61 o                         
   7   7   0        543.25        571.21       102.36 o                         
   8   7   0        716.86        720.03       115.13 o                         
   0   8   0      19430.85      18918.87       399.52 o                         
   1   8   0        343.71        312.89        25.92 o                         
   2   8   0        692.75        639.68        48.47 o                         
   3   8   0        226.19        222.35        24.93 o                         
   4   8   0        991.58       1124.28        67.57 o                         
   5   8   0         14.04         16.61        34.95 o                         
   6   8   0        205.23        212.37        62.48 o                         
   7   8   0          0.36         30.19        37.27 o                         
   1   9   0         34.59         30.54        10.55 o                         
   2   9   0          4.33         10.59        13.71 o                         
   3   9   0         39.36         16.32        10.85 o                         
   4   9   0        300.55        301.19        72.30 o                         
   5   9   0        272.26        228.99        63.99 o                         
   6   9   0        135.30         99.47        44.82 o                         
   0  10   0       1533.04       1343.54       121.45 o                         
   1  10   0        126.88        131.20        21.35 o                         
   2  10   0       3005.24       2843.31       121.93 o                         
   3  10   0        239.22        183.10        25.37 o                         
   4  10   0        955.77        992.05       126.91 o                         
   5  10   0        148.07         48.69        26.63 o                         
   1  11   0        237.44        145.75        41.97 o                         
   2  11   0        455.06        415.25        89.48 o                         
   3  11   0         10.88        -17.93        33.54 o                         
   4  11   0         12.16        -47.81        47.81 o                         
   0  12   0        875.58        740.62        99.48 o                         
   1  12   0        251.85        278.49        42.07 o                         
   2  12   0       2483.49       2241.87       189.17 o                         
   3  12   0         54.03         67.91        40.96 o                         
   1  13   0         16.29         16.31        19.96 o                         
   2  13   0         74.88        104.71        38.41 o                         
   1  14   0        306.89        305.75        68.09 o                         
  -9   0   1          8.86        -31.77        33.60 o                         
  -7   0   1        657.29        701.30        58.04 o                         
  -5   0   1        266.67        219.43        22.01 o                         
  -3   0   1        112.28         78.41        11.21 o                         
   3   0   1       4452.79       4040.63       105.86 o                         
   5   0   1       5283.80       4967.54       121.48 o                         
   7   0   1         41.51         27.57         8.50 o                         
   9   0   1         58.71         85.27        39.67 o                         
 -10   1   1         80.54        172.41        54.04 o                         
  -9   1   1       2124.19       2563.33       201.02 o                         
  -8   1   1          1.03        -10.30        12.42 o                         
  -7   1   1       1700.31       1888.89        53.52 o                         
  -6   1   1         15.52         20.87         7.54 o                         
  -5   1   1       3212.93       2984.89        76.06 o                         
  -4   1   1          1.89         -0.96         6.21 o                         
  -3   1   1        386.84        436.09        21.66 o                         
  -2   1   1        378.59        443.34        21.70 o                         
  -1   1   1       8629.75       8726.92       533.37 o                         
   1   1   1        572.32        581.13        21.53 o                         
   2   1   1       2150.62       2443.31        84.18 o                         
   3   1   1         44.04         25.77        11.20 o                         
   4   1   1        720.20        741.92        24.20 o                         
   5   1   1          6.79         11.54         6.54 o                         
   6   1   1         85.06         98.13        10.47 o                         
   7   1   1        232.70        230.11        14.36 o                         
   8   1   1          6.01        -13.93        13.93 o                         
   9   1   1        816.83        836.00        86.00 o                         
  -9   2   1         53.01         65.38        22.55 o                         
  -8   2   1        789.30        797.20        61.16 o                         
  -7   2   1        205.06        185.86        19.91 o                         
  -6   2   1         26.29         21.72         7.13 o                         
  -5   2   1        263.70        236.20        18.71 o                         
  -4   2   1         46.31         50.87         8.18 o                         
  -3   2   1       2087.34       1816.41        48.13 o                         
  -2   2   1        606.60        675.01        44.65 o                         
  -1   2   1      13843.59      14686.86       279.66 o                         
   0   2   1        128.38        140.10        15.40 o                         
   1   2   1      24604.64      25420.41       620.40 o                         
   2   2   1          0.56         17.56        12.13 o                         
   3   2   1      10759.25       9881.02       164.46 o                         
   4   2   1       1713.55       1667.59        37.28 o                         
   5   2   1       1773.52       1646.15        37.53 o                         
   6   2   1          1.14          9.05         5.10 o                         
   7   2   1         44.38         31.91        14.54 o                         
   8   2   1        102.12         86.64        22.08 o                         
   9   2   1         28.55         81.01        28.91 o                         
  -9   3   1       2505.50       2848.21       153.21 o                         
  -8   3   1         66.86        121.48        31.99 o                         
  -7   3   1       2400.76       2267.57       171.78 o                         
  -6   3   1          7.81         -8.89        25.00 o                         
  -5   3   1        154.52        123.60        18.52 o                         
  -4   3   1          8.47         13.68        10.57 o                         
  -3   3   1       3026.27       3137.39       119.37 o                         
  -2   3   1        201.58        233.59        38.59 o                         
  -1   3   1       1233.31       1592.30        46.56 o                         
   0   3   1         16.25         15.85        18.19 o                         
   1   3   1       1162.68       1468.55        52.71 o                         
   2   3   1        568.86        532.10        27.78 o                         
   3   3   1         63.82         61.87         8.65 o                         
   4   3   1        726.01        820.22        48.26 o                         
   5   3   1        147.90        158.53        23.20 o                         
   6   3   1        270.36        279.98        39.12 o                         
   7   3   1         64.39         52.67        18.07 o                         
   8   3   1         20.95         38.41        16.04 o                         
   9   3   1       1330.99       1546.87       111.04 o                         
  -9   4   1        251.04        295.87        51.56 o                         
  -8   4   1         15.72        -10.49        31.45 o                         
  -7   4   1          6.86         37.82        31.29 o                         
  -6   4   1        914.16        853.77       105.80 o                         
  -5   4   1        632.41        654.22        56.57 o                         
  -4   4   1        572.51        598.17        49.21 o                         
  -3   4   1       4416.52       4492.49       189.24 o                         
  -2   4   1        160.21        167.59        21.52 o                         
  -1   4   1       6039.12       6529.48       122.11 o                         
   0   4   1        171.40        177.58        16.27 o                         
   1   4   1      20761.86      22662.83      1700.87 o                         
   2   4   1        249.43        245.29        37.41 o                         
   3   4   1      15969.04      15531.25       262.43 o                         
   4   4   1        575.34        586.59        42.79 o                         
   5   4   1        179.26        149.06        43.24 o                         
   6   4   1        118.54         82.51        28.45 o                         
   7   4   1        578.64        543.64        85.68 o                         
   8   4   1         58.91        133.37        33.24 o                         
   9   4   1          1.63        -16.68        34.70 o                         
  -9   5   1       1923.76       1995.23       154.49 o                         
  -8   5   1        200.78         58.61        38.63 o                         
  -7   5   1       3102.00       3290.68       235.08 o                         
  -6   5   1        405.97        346.88        68.22 o                         
  -5   5   1         19.48        -11.83        19.41 o                         
  -4   5   1        137.98        147.22        36.65 o                         
  -3   5   1        907.40       1007.61        97.62 o                         
  -2   5   1       2491.36       2563.17        63.65 o                         
  -1   5   1          3.49         -1.66         7.89 o                         
   0   5   1         35.02         32.88         8.43 o                         
   1   5   1        770.51        811.62        59.10 o                         
   2   5   1       1254.33       1319.53        59.24 o                         
   3   5   1         47.47         64.38        12.92 o                         
   4   5   1          4.71          6.65         8.25 o                         
   5   5   1        191.16        166.32        46.34 o                         
   6   5   1        108.27         98.82        43.20 o                         
   7   5   1        346.43        286.81        66.06 o                         
   8   5   1        226.52        204.09        59.23 o                         
   9   5   1        688.75        793.38       115.18 o                         
  -8   6   1         42.16        -12.60        27.66 o                         
  -7   6   1        118.37        161.63        46.69 o                         
  -6   6   1        797.76        702.12       107.37 o                         
  -5   6   1        656.11        605.96        90.01 o                         
  -4   6   1        498.19        458.76        27.23 o                         
  -3   6   1       2125.20       2216.64       111.63 o                         
  -2   6   1         52.53         37.11        10.10 o                         
  -1   6   1       7998.52       7685.96       236.07 o                         
   0   6   1        369.45        399.12        26.88 o                         
   1   6   1      15923.94      16960.42       393.34 o                         
   2   6   1        655.15        679.38        38.92 o                         
   3   6   1       8245.78       7906.75       173.38 o                         
   4   6   1        169.65        143.78        35.34 o                         
   5   6   1        968.08       1131.56       124.03 o                         
   6   6   1        478.38        570.49        92.69 o                         
   7   6   1        316.60        210.93        61.43 o                         
   8   6   1         41.21         25.89        20.07 o                         
  -8   7   1        164.03        255.12        71.53 o                         
  -7   7   1       1369.28       1350.53       154.82 o                         
  -6   7   1        359.81        399.07        83.32 o                         
  -5   7   1        906.00        997.24       124.14 o                         
  -4   7   1         21.75         49.48        31.91 o                         
  -3   7   1        385.93        353.68        64.62 o                         
  -2   7   1         46.55         49.05         8.55 o                         
  -1   7   1        228.49        215.52        20.12 o                         
   0   7   1        763.38        786.85        39.27 o                         
   1   7   1       1412.10       1416.11        53.02 o                         
   2   7   1         94.02         89.94        18.53 o                         
   3   7   1        268.72        236.18        22.86 o                         
   4   7   1        132.35        144.58        24.34 o                         
   5   7   1        200.71        196.26        53.93 o                         
   6   7   1        119.14        122.83        52.63 o                         
   7   7   1        446.41        509.96        96.80 o                         
   8   7   1         54.57         60.94        36.00 o                         
  -7   8   1        565.15        533.70       107.47 o                         
  -6   8   1          3.67        -19.56        37.13 o                         
  -5   8   1        301.34        353.73        81.52 o                         
  -4   8   1         81.52         66.42        31.35 o                         
  -3   8   1        620.77        682.91        67.36 o                         
  -2   8   1          0.70         -5.62         7.32 o                         
  -1   8   1       8451.64       7865.76       152.28 o                         
   0   8   1         24.39         12.75         7.75 o                         
   1   8   1       9082.12       8990.94       228.25 o                         
   2   8   1       1241.06       1196.00        69.30 o                         
   3   8   1       3259.25       3148.31       187.60 o                         
   4   8   1        553.57        564.27        94.62 o                         
   5   8   1       3087.98       3294.09       240.62 o                         
   6   8   1        258.43        294.22        77.46 o                         
   7   8   1         17.76         43.37        37.02 o                         
  -6   9   1        116.42        202.85        62.23 o                         
  -5   9   1       1484.28       1511.09       161.14 o                         
  -4   9   1         15.45          4.36        25.31 o                         
  -3   9   1        150.51        112.15        20.97 o                         
  -2   9   1         78.27         64.21        15.84 o                         
  -1   9   1        464.50        413.83        34.56 o                         
   0   9   1       1123.36       1029.07        49.58 o                         
   1   9   1         27.30        -10.61        14.72 o                         
   2   9   1        212.16        224.42        31.12 o                         
   3   9   1       1584.39       1459.71        72.14 o                         
   4   9   1        378.29        385.23        42.20 o                         
   5   9   1        360.72        374.84        81.19 o                         
   6   9   1         94.02         39.46        31.68 o                         
  -5  10   1        210.71        158.36        51.37 o                         
  -4  10   1          4.98         14.68        32.48 o                         
  -3  10   1        902.00        926.75        60.61 o                         
  -2  10   1        107.79         73.37        17.94 o                         
  -1  10   1       4009.17       3627.87       115.12 o                         
   0  10   1         14.76         22.37        15.57 o                         
   1  10   1       5259.35       4889.30       175.08 o                         
   2  10   1        893.10        855.56        64.85 o                         
   3  10   1       2996.11       2882.50       113.47 o                         
   4  10   1        797.51        615.44       101.80 o                         
   5  10   1       1542.13       1575.16       176.92 o                         
  -4  11   1         96.77        128.16        58.19 o                         
  -3  11   1        236.04        153.72        55.09 o                         
  -2  11   1        586.62        591.00       141.20 o                         
  -1  11   1        165.48        169.85        30.95 o                         
   0  11   1        137.41        116.11        26.63 o                         
   1  11   1        182.37        166.03        33.67 o                         
   2  11   1         13.04         11.50        16.52 o                         
   3  11   1        519.92        441.31        82.88 o                         
   4  11   1          9.73        -38.52        46.09 o                         
  -3  12   1       1321.40       1094.20       137.84 o                         
  -2  12   1        124.89         87.80        30.85 o                         
  -1  12   1        890.61        904.43        75.03 o                         
   0  12   1        777.53        659.32        65.77 o                         
   1  12   1       2932.38       2828.47       179.84 o                         
   2  12   1         76.46         47.41        30.92 o                         
   3  12   1       3488.58       3312.10       243.58 o                         
  -2  13   1        946.14        712.25       100.91 o                         
  -1  13   1        155.86        146.66        47.22 o                         
   0  13   1          0.31          9.70        13.31 o                         
   1  13   1        982.15        843.00       112.78 o                         
   2  13   1          4.82        -38.76        38.76 o                         
  -1  14   1        986.70        970.85       117.08 o                         
   1  14   1       1680.61       1519.51       148.96 o                         
  -8   0   2       2222.67       2298.71       117.97 o                         
  -6   0   2       1792.94       1708.71        86.87 o                         
  -4   0   2         21.89         33.73        13.06 o                         
  -2   0   2       1655.23       1314.71        69.50 o                         
   2   0   2        264.94        209.60        20.66 o                         
   4   0   2      11941.63      11361.19       381.77 o                         
   6   0   2       3784.62       3783.66        93.90 o                         
   8   0   2          7.41         -7.36        14.29 o                         
  -9   1   2          0.07        -25.90        25.90 o                         
  -8   1   2       4013.51       4551.60       150.08 o                         
  -7   1   2         36.99         36.18         6.62 o                         
  -6   1   2       5357.53       5523.10       119.94 o                         
  -5   1   2        370.34        404.62        29.16 o                         
  -4   1   2       2352.82       2205.00        58.30 o                         
  -3   1   2        204.72        204.64        12.31 o                         
  -2   1   2       4743.17       4883.87        83.84 o                         
  -1   1   2         63.96         51.86        12.56 o                         
   0   1   2       3312.42       3664.62       120.73 o                         
   1   1   2        696.55        879.36        51.14 o                         
   2   1   2      12964.67      13524.38       188.76 o                         
   3   1   2          8.38          8.22         6.56 o                         
   4   1   2       4535.48       4674.01        87.03 o                         
   5   1   2        251.60        237.60        14.85 o                         
   6   1   2        730.99        720.59        26.08 o                         
   7   1   2        145.51        160.36        17.41 o                         
   8   1   2        344.63        377.82        41.65 o                         
   9   1   2         59.72         31.86        17.34 o                         
  -9   2   2        113.96        140.01        48.55 o                         
  -8   2   2       1183.02       1191.59        74.12 o                         
  -7   2   2        215.03        232.67        22.15 o                         
  -6   2   2       1254.32       1250.36        48.91 o                         
  -5   2   2        893.70        870.88        37.06 o                         
  -4   2   2       1119.57       1122.41        38.92 o                         
  -3   2   2        268.48        289.99        17.66 o                         
  -2   2   2        517.02        399.95        19.99 o                         
  -1   2   2        371.57        490.38        35.48 o                         
   0   2   2        720.85        657.12        46.87 o                         
   1   2   2        245.56        266.63        24.13 o                         
   2   2   2      19498.79      19232.33       432.98 o                         
   3   2   2          0.83          8.95         4.83 o                         
   4   2   2       8389.67       7873.52       179.87 o                         
   5   2   2         74.85         58.06        12.31 o                         
   6   2   2       1781.81       1827.11        48.64 o                         
   7   2   2        206.99        215.13        30.88 o                         
   8   2   2        441.20        447.67        46.65 o                         
   9   2   2          6.04        -32.15        32.15 o                         
  -9   3   2          3.53        -14.30        30.43 o                         
  -8   3   2       2663.22       2817.79       147.13 o                         
  -7   3   2          0.16          5.49        18.22 o                         
  -6   3   2       2943.38       2929.79        86.16 o                         
  -5   3   2         78.00         68.25         8.90 o                         
  -4   3   2       2232.78       1961.19       121.90 o                         
  -3   3   2         92.24         95.60         7.39 o                         
  -2   3   2       5593.38       5735.78       101.45 o                         
  -1   3   2        933.37       1070.58        56.13 o                         
   0   3   2      13671.87      16302.41      1303.21 o                         
   1   3   2        458.28        604.13        57.58 o                         
   2   3   2       1710.13       1604.87        53.04 o                         
   3   3   2        176.17        165.76        11.85 o                         
   4   3   2       1577.25       1654.85        47.88 o                         
   5   3   2        462.68        508.65        33.52 o                         
   6   3   2       1209.86       1198.00        49.32 o                         
   7   3   2         25.70         69.05        27.61 o                         
   8   3   2         71.64         76.61        30.59 o                         
   9   3   2         21.75         26.18        21.05 o                         
  -9   4   2          4.35          0.30        16.62 o                         
  -8   4   2        224.72        178.69        54.06 o                         
  -7   4   2        213.94        210.96        52.00 o                         
  -6   4   2       1153.76       1245.24       125.97 o                         
  -5   4   2        132.38         94.78        22.28 o                         
  -4   4   2       2854.81       2962.28        97.75 o                         
  -3   4   2        325.43        361.08        26.44 o                         
  -2   4   2        323.44        230.96        21.40 o                         
  -1   4   2        203.67        208.08        18.49 o                         
   0   4   2        420.70        313.69        31.20 o                         
   1   4   2         49.35         45.80        14.38 o                         
   2   4   2      27748.07      26926.74      1582.74 o                         
   3   4   2        275.28        281.27        12.66 o                         
   4   4   2       5663.24       5146.78       105.53 o                         
   5   4   2          4.15         23.61        35.43 o                         
   6   4   2       1342.11       1309.52       126.37 o                         
   7   4   2        117.57        152.71        52.59 o                         
   8   4   2        981.90       1021.99        90.75 o                         
   9   4   2         96.25        -36.62        36.62 o                         
  -9   5   2          0.43        -11.76        16.41 o                         
  -8   5   2       2117.87       2315.38       201.69 o                         
  -7   5   2         83.00         17.78        23.84 o                         
  -6   5   2       3667.63       3691.43       238.41 o                         
  -5   5   2        262.52        158.93        89.25 o                         
  -4   5   2       1222.49       1135.47        71.81 o                         
  -3   5   2       1023.95        967.65       128.76 o                         
  -2   5   2       2912.96       3136.53       113.80 o                         
  -1   5   2       1260.21       1372.07        46.23 o                         
   0   5   2       2178.16       2628.63        85.23 o                         
   1   5   2        169.34        188.16        20.16 o                         
   2   5   2         71.83         50.28        17.93 o                         
   3   5   2         37.70         39.28         7.07 o                         
   4   5   2       2310.93       2183.18        81.96 o                         
   5   5   2         51.47         51.59        32.86 o                         
   6   5   2        591.90        603.68        90.34 o                         
   7   5   2        244.05        150.86        51.89 o                         
   8   5   2         33.48         13.54        23.09 o                         
   9   5   2         34.26        -12.19        35.40 o                         
  -8   6   2        290.62        364.99        84.52 o                         
  -7   6   2        304.15        296.80        68.61 o                         
  -6   6   2       1225.93       1280.59       140.38 o                         
  -5   6   2        454.91        383.05        68.28 o                         
  -4   6   2        491.14        456.73        24.21 o                         
  -3   6   2        363.14        365.97        62.77 o                         
  -2   6   2        399.11        340.84        21.41 o                         
  -1   6   2        169.40        214.01        19.04 o                         
   0   6   2      11795.72      11796.90       288.68 o                         
   1   6   2        261.89        276.52        25.33 o                         
   2   6   2       4237.59       4455.62       114.37 o                         
   3   6   2        153.90        142.66        13.97 o                         
   4   6   2       6494.87       6876.29       265.73 o                         
   5   6   2         32.07         -1.45        22.43 o                         
   6   6   2       3070.87       3160.83       226.86 o                         
   7   6   2         18.98         -0.42        24.97 o                         
   8   6   2        137.69        233.62        65.11 o                         
  -8   7   2       2241.32       2385.79       214.09 o                         
  -7   7   2        208.34        179.71        60.14 o                         
  -6   7   2       3641.92       3734.89       256.72 o                         
  -5   7   2          3.44        -10.91        20.63 o                         
  -4   7   2       1467.94       1506.55        65.61 o                         
  -3   7   2        116.97        153.10        19.24 o                         
  -2   7   2         47.29         44.42         9.61 o                         
  -1   7   2        527.43        549.90        31.56 o                         
   0   7   2       1314.64       1388.98        64.08 o                         
   1   7   2        782.10        819.30        46.71 o                         
   2   7   2        321.04        311.09        45.07 o                         
   3   7   2         83.14         74.31        14.40 o                         
   4   7   2       1399.66       1468.75        78.97 o                         
   5   7   2         17.48         26.75         9.29 o                         
   6   7   2        140.14        106.07        38.80 o                         
   7   7   2        229.93        156.17        59.48 o                         
  -7   8   2        190.52        214.63        69.00 o                         
  -6   8   2        453.79        510.25        94.86 o                         
  -5   8   2        121.06        107.45        36.61 o                         
  -4   8   2        201.94        118.37        40.20 o                         
  -3   8   2        166.98        121.77        22.08 o                         
  -2   8   2       1887.90       1801.20        66.48 o                         
  -1   8   2        230.16        235.01        22.01 o                         
   0   8   2       6745.25       6657.29       208.13 o                         
   1   8   2        725.10        634.29        68.03 o                         
   2   8   2       3256.18       3092.70       120.02 o                         
   3   8   2        111.34        136.00        33.94 o                         
   4   8   2       5433.32       5708.13       180.17 o                         
   5   8   2        323.46        363.78        77.28 o                         
   6   8   2       1702.72       1583.11       168.93 o                         
   7   8   2         75.43         63.47        48.57 o                         
  -6   9   2       1337.00       1378.69       161.41 o                         
  -5   9   2          1.65         -4.58        40.48 o                         
  -4   9   2       1625.85       1597.98       155.13 o                         
  -3   9   2        232.47        162.26        48.02 o                         
  -2   9   2         23.76         18.40         9.66 o                         
  -1   9   2        526.87        484.83        38.54 o                         
   0   9   2        762.30        703.09        57.96 o                         
   1   9   2        737.84        693.83        57.50 o                         
   2   9   2        608.33        630.01        54.16 o                         
   3   9   2         39.74         56.87        18.03 o                         
   4   9   2         82.50         76.54        22.59 o                         
   5   9   2         50.97        -46.52        46.52 o                         
   6   9   2        128.95        169.72        62.64 o                         
  -5  10   2         54.66         49.17        32.45 o                         
  -4  10   2        862.87        804.29       112.82 o                         
  -3  10   2        138.39         73.40        33.77 o                         
  -2  10   2       1651.09       1598.22       174.56 o                         
  -1  10   2        129.30        117.23        20.07 o                         
   0  10   2        509.64        476.69        68.12 o                         
   1  10   2        233.41        229.29        35.51 o                         
   2  10   2       8135.97       7919.56       479.91 o                         
   3  10   2        966.99        958.98        95.48 o                         
   4  10   2       3042.98       3040.58       232.51 o                         
   5  10   2        374.87        438.19        92.35 o                         
  -4  11   2        606.67        618.29       100.70 o                         
  -3  11   2         34.68         16.97        27.66 o                         
  -2  11   2        939.38        881.78        80.66 o                         
  -1  11   2        306.40        283.73        39.81 o                         
   0  11   2         61.98         53.54        17.80 o                         
   1  11   2        149.09        124.21        29.03 o                         
   2  11   2        103.70         69.65        19.53 o                         
   3  11   2        165.95         88.47        47.66 o                         
   4  11   2         14.91         42.26        23.21 o                         
  -3  12   2         69.72         42.73        22.66 o                         
  -2  12   2        508.15        430.03        79.79 o                         
  -1  12   2         27.31         21.69        25.89 o                         
   0  12   2       1521.83       1429.87        98.34 o                         
   1  12   2        106.33        120.99        52.35 o                         
   2  12   2       3190.43       2754.47       214.86 o                         
   3  12   2        908.39        941.80       126.97 o                         
  -2  13   2        243.19        164.53        49.48 o                         
  -1  13   2          8.81        -17.06        28.63 o                         
   0  13   2         15.38         -5.29        14.31 o                         
   1  13   2        135.25        159.82        53.78 o                         
   2  13   2         13.32          4.99        19.09 o                         
  -1  14   2         43.62         -7.81        16.96 o                         
   1  14   2        352.37        337.32        68.82 o                         
  -9   0   3        137.19        174.10        49.67 o                         
  -7   0   3       3001.60       3129.27       130.79 o                         
  -5   0   3       1520.33       1588.42        76.59 o                         
  -3   0   3       3284.19       3066.84       136.20 o                         
  -1   0   3       1024.39        882.76        53.82 o                         
   1   0   3       4642.92      11073.78      3877.31 o                         
   3   0   3      32518.78      33149.58       469.27 o                         
   5   0   3       8735.30       8675.26       155.11 o                         
   7   0   3       4978.11       4887.38       112.81 o                         
   9   0   3        270.03        382.40        81.39 o                         
  -9   1   3       1098.54       1343.90       102.16 o                         
  -8   1   3        118.37        134.96        23.84 o                         
  -7   1   3       7112.06       7483.69       125.07 o                         
  -6   1   3         85.25         90.29        17.60 o                         
  -5   1   3       8220.05       7908.62       132.08 o                         
  -4   1   3        127.78        123.67        12.23 o                         
  -3   1   3       2575.78       2576.83        54.43 o                         
  -2   1   3        617.31        610.81        39.68 o                         
  -1   1   3       2162.80       2173.20        95.85 o                         
   0   1   3          0.03          5.00        14.94 o                         
   1   1   3       4811.99       5311.50       232.94 o                         
   2   1   3       2788.22       3203.79       124.55 o                         
   3   1   3       6651.13       6715.28       217.48 o                         
   4   1   3       1586.49       1685.05        45.10 o                         
   5   1   3       1271.16       1180.54        32.62 o                         
   6   1   3        177.16        159.34        12.15 o                         
   7   1   3       2164.59       2149.62        77.77 o                         
   8   1   3         45.50         72.16        21.59 o                         
   9   1   3        123.15        151.16        37.21 o                         
  -9   2   3        424.86        521.92        90.20 o                         
  -8   2   3        307.24        316.21        37.61 o                         
  -7   2   3       1675.47       1731.12        63.23 o                         
  -6   2   3       1865.40       1871.41        69.31 o                         
  -5   2   3       2365.68       2273.92        72.74 o                         
  -4   2   3        130.20        107.17        25.28 o                         
  -3   2   3       2243.69       1988.62        50.79 o                         
  -2   2   3         42.96         40.26         8.98 o                         
  -1   2   3       1586.56       1577.89        80.52 o                         
   0   2   3         66.32         63.22        21.84 o                         
   1   2   3       8263.62       8193.68       192.52 o                         
   2   2   3        521.66        586.25        26.41 o                         
   3   2   3      14978.17      15242.17       266.11 o                         
   4   2   3        566.15        523.07        24.15 o                         
   5   2   3      10566.52      10435.61       153.00 o                         
   6   2   3        111.99        132.09        14.67 o                         
   7   2   3       3344.71       3146.39       124.02 o                         
   8   2   3         43.91         30.91        14.27 o                         
   9   2   3        471.53        429.27        62.35 o                         
  -9   3   3       1518.91       1650.02       130.00 o                         
  -8   3   3         10.18         14.11        33.86 o                         
  -7   3   3       3466.07       3614.34       224.40 o                         
  -6   3   3        110.90        109.64        15.03 o                         
  -5   3   3       7147.98       7189.44       255.81 o                         
  -4   3   3        515.71        510.48        27.94 o                         
  -3   3   3       6821.53       5839.36       133.87 o                         
  -2   3   3       1460.19       1562.84        59.39 o                         
  -1   3   3        621.26        722.62        52.23 o                         
   0   3   3         87.72         66.09        22.60 o                         
   1   3   3         76.52        103.77        29.79 o                         
   2   3   3       1307.99       1475.67        54.86 o                         
   3   3   3       3538.33       3516.04       124.76 o                         
   4   3   3        390.11        429.18        25.78 o                         
   5   3   3       4807.65       4467.09       162.99 o                         
   6   3   3        283.30        289.15        32.96 o                         
   7   3   3          9.53         25.35        15.83 o                         
   8   3   3         94.27         99.27        37.31 o                         
   9   3   3        451.48        534.05        87.73 o                         
  -9   4   3        646.07        780.67        78.68 o                         
  -8   4   3        321.05        321.63        72.78 o                         
  -7   4   3        590.66        622.45        95.03 o                         
  -6   4   3          6.82         24.94        19.18 o                         
  -5   4   3       4423.41       4303.27       152.90 o                         
  -4   4   3        311.35        293.40        21.01 o                         
  -3   4   3        572.32        458.81        30.18 o                         
  -2   4   3       1057.78       1213.88        66.25 o                         
  -1   4   3        130.35         69.17        14.88 o                         
   0   4   3         14.22         40.60        12.15 o                         
   1   4   3       8317.38       9078.58       206.57 o                         
   2   4   3        743.26        854.04        43.28 o                         
   3   4   3       6229.94       6624.46       269.56 o                         
   4   4   3          1.41         -1.40         6.22 o                         
   5   4   3      10002.82       9051.69       324.56 o                         
   6   4   3        222.71        142.73        43.90 o                         
   7   4   3       1575.05       1706.58       153.99 o                         
   8   4   3        158.64        141.22        34.27 o                         
   9   4   3        546.61        510.77        89.92 o                         
  -9   5   3        997.85        981.20        87.89 o                         
  -8   5   3        785.97        616.98       102.56 o                         
  -7   5   3       2593.14       2849.69       214.32 o                         
  -6   5   3        106.18        123.43        43.32 o                         
  -5   5   3       5337.45       5022.69       177.32 o                         
  -4   5   3        570.52        579.95        50.41 o                         
  -3   5   3       4229.47       4126.31        94.51 o                         
  -2   5   3        302.08        373.32        51.47 o                         
  -1   5   3         41.65         49.64        11.71 o                         
   0   5   3         86.24         92.70        15.05 o                         
   1   5   3        542.11        635.30        44.00 o                         
   2   5   3        282.26        264.12        28.04 o                         
   3   5   3        753.82        735.83        44.78 o                         
   4   5   3       2004.97       1825.98        54.92 o                         
   5   5   3       3796.29       3898.50       236.03 o                         
   6   5   3          1.28        -19.33        31.23 o                         
   7   5   3         56.43         47.39        50.32 o                         
   8   5   3         24.66         45.60        29.98 o                         
   9   5   3        298.30        347.66        77.80 o                         
  -8   6   3        912.28        972.77       133.30 o                         
  -7   6   3       1084.50       1078.36       132.39 o                         
  -6   6   3         93.72         79.35        36.64 o                         
  -5   6   3       2265.65       2181.79       111.14 o                         
  -4   6   3        319.38        319.31        29.96 o                         
  -3   6   3        514.79        462.73        32.15 o                         
  -2   6   3        264.56        286.03        26.28 o                         
  -1   6   3        432.35        383.75        29.32 o                         
   0   6   3        577.46        657.20        52.83 o                         
   1   6   3       2044.30       2085.12       101.31 o                         
   2   6   3         25.89         10.78         9.32 o                         
   3   6   3       4903.21       4807.50       110.78 o                         
   4   6   3         18.20         20.25        11.07 o                         
   5   6   3       4237.46       4302.13       131.00 o                         
   6   6   3        735.48        748.04       109.06 o                         
   7   6   3       1532.06       1678.71       170.87 o                         
   8   6   3         33.75         55.76        36.84 o                         
  -8   7   3          1.69          4.69        21.95 o                         
  -7   7   3       2977.82       3123.88       243.97 o                         
  -6   7   3        428.56        397.60        78.77 o                         
  -5   7   3       3559.93       3291.00       223.89 o                         
  -4   7   3        475.06        539.83        41.49 o                         
  -3   7   3        713.71        697.21        44.47 o                         
  -2   7   3        424.59        371.42        28.31 o                         
  -1   7   3       1978.02       1875.69        70.44 o                         
   0   7   3          3.13          2.26        10.81 o                         
   1   7   3       1004.22       1036.05        54.00 o                         
   2   7   3         31.99         27.10        12.40 o                         
   3   7   3       1001.96       1048.48        47.78 o                         
   4   7   3        311.91        286.78        34.76 o                         
   5   7   3        761.67        846.36        56.06 o                         
   6   7   3          4.57          6.83        24.29 o                         
   7   7   3       1306.64       1587.68       175.91 o                         
  -7   8   3       1680.69       2098.21       201.49 o                         
  -6   8   3        814.26        760.52       112.46 o                         
  -5   8   3        272.07        257.16        61.13 o                         
  -4   8   3          5.47          4.40        14.00 o                         
  -3   8   3        955.33        988.67        58.42 o                         
  -2   8   3         75.21         45.54        13.85 o                         
  -1   8   3        702.69        652.58        43.02 o                         
   0   8   3        815.56        788.23        48.68 o                         
   1   8   3        172.81        154.78        25.13 o                         
   2   8   3          5.49        -13.14        13.51 o                         
   3   8   3       4261.80       4361.44       156.52 o                         
   4   8   3        600.60        579.97        53.49 o                         
   5   8   3       1645.28       1964.79       186.04 o                         
   6   8   3         86.95         73.51        45.58 o                         
   7   8   3       1269.09       1465.47       171.99 o                         
  -6   9   3        286.33        248.78        69.03 o                         
  -5   9   3       2327.26       2178.96       195.46 o                         
  -4   9   3        384.87        332.57        72.03 o                         
  -3   9   3        716.24        807.43        99.23 o                         
  -2   9   3        288.50        299.57        28.66 o                         
  -1   9   3        201.15        175.50        26.40 o                         
   0   9   3         53.73         53.36        18.10 o                         
   1   9   3         62.82         52.16        16.56 o                         
   2   9   3        595.89        618.81        54.38 o                         
   3   9   3       2025.20       2041.65       185.36 o                         
   4   9   3        142.08        131.88        27.09 o                         
   5   9   3        408.49        445.99        88.65 o                         
   6   9   3         25.53        107.22        57.92 o                         
  -5  10   3        521.45        460.01        93.29 o                         
  -4  10   3          0.52         -7.53        22.99 o                         
  -3  10   3        799.80        758.42       103.44 o                         
  -2  10   3          1.67         -1.19        12.68 o                         
  -1  10   3        172.05        179.22        31.13 o                         
   0  10   3         54.17         36.44        29.32 o                         
   1  10   3        532.12        436.10        49.64 o                         
   2  10   3        141.75        148.69        28.33 o                         
   3  10   3       1844.18       1991.15        97.21 o                         
   4  10   3        228.60        335.91        78.40 o                         
   5  10   3       1304.41       1426.68       172.73 o                         
  -4  11   3        215.98        195.76        56.11 o                         
  -3  11   3       1745.64       1539.58       154.95 o                         
  -2  11   3         21.42         43.44        14.56 o                         
  -1  11   3          5.13         -3.51        21.42 o                         
   0  11   3         18.11         -1.42        14.27 o                         
   1  11   3          2.62         -8.09        18.17 o                         
   2  11   3        106.41         54.47        70.62 o                         
   3  11   3        255.03        246.00        73.11 o                         
   4  11   3         10.72         23.35        46.36 o                         
  -3  12   3        272.86        283.25        63.66 o                         
  -2  12   3        287.00        261.87        62.42 o                         
  -1  12   3         48.83         34.54        17.61 o                         
   0  12   3         22.21         55.73        26.08 o                         
   1  12   3       1637.71       1539.83       101.83 o                         
   2  12   3        295.33        306.85        75.10 o                         
   3  12   3        741.11        703.80       112.81 o                         
  -2  13   3          6.20          9.62        22.26 o                         
  -1  13   3        166.06        133.28        41.41 o                         
   0  13   3          8.58         20.42        19.81 o                         
   1  13   3        208.98        126.62        48.06 o                         
   2  13   3         64.36         12.40        28.85 o                         
  -1  14   3        673.05        664.81        96.93 o                         
   1  14   3        675.45        652.16       100.10 o                         
  -8   0   4         66.27         67.84        22.12 o                         
  -6   0   4       2218.97       2405.57       104.65 o                         
  -4   0   4       2028.91       1959.64        85.39 o                         
  -2   0   4      10842.46       9716.12       284.70 o                         
   0   0   4         65.77         43.29        10.30 o                         
   2   0   4        280.96        271.40        23.18 o                         
   4   0   4       6171.94       6245.12       135.45 o                         
   6   0   4       5769.04       5400.55       120.08 o                         
   8   0   4       1075.47       1005.56       131.56 o                         
  -9   1   4          0.86         -1.58        20.37 o                         
  -8   1   4       1367.49       1639.65        83.73 o                         
  -7   1   4          7.02         26.49         7.18 o                         
  -6   1   4       4281.45       4512.50        88.17 o                         
  -5   1   4         73.46         68.57        10.11 o                         
  -4   1   4       4124.02       4007.33        83.51 o                         
  -3   1   4        596.80        678.93        37.56 o                         
  -2   1   4       9845.41       9225.77       286.33 o                         
  -1   1   4         35.96         54.12        11.38 o                         
   0   1   4       2418.17       2402.99       116.30 o                         
   1   1   4        519.43        582.44        32.22 o                         
   2   1   4        480.16        575.03        24.75 o                         
   3   1   4        360.58        371.64        20.66 o                         
   4   1   4       1447.12       1270.02        40.67 o                         
   5   1   4         20.31         17.67         5.89 o                         
   6   1   4       1265.25       1225.10        39.34 o                         
   7   1   4          7.53         -3.18        15.25 o                         
   8   1   4        577.38        660.08        58.53 o                         
   9   1   4         67.95         34.16        37.48 o                         
  -9   2   4          1.89         19.83        34.68 o                         
  -8   2   4        208.66        215.85        37.51 o                         
  -7   2   4        152.84        197.24        24.00 o                         
  -6   2   4       2128.53       2133.43        76.09 o                         
  -5   2   4        505.33        485.34        23.89 o                         
  -4   2   4       4872.68       4611.84       147.69 o                         
  -3   2   4       1403.65       1504.03        46.55 o                         
  -2   2   4       1869.86       1739.27        44.24 o                         
  -1   2   4        587.76        537.03        34.87 o                         
   0   2   4        121.37         60.46        17.67 o                         
   1   2   4        167.17        226.86        18.19 o                         
   2   2   4       5056.14       5410.98       101.98 o                         
   3   2   4        445.88        518.63        24.82 o                         
   4   2   4       4368.15       4347.67        85.63 o                         
   5   2   4         77.26         62.68         9.50 o                         
   6   2   4       3643.15       3502.02        75.25 o                         
   7   2   4        102.40         90.56        21.25 o                         
   8   2   4       1569.29       1613.21        92.73 o                         
  -9   3   4          0.03          1.51        15.77 o                         
  -8   3   4        244.70        230.13        48.16 o                         
  -7   3   4          0.65        -29.85        29.89 o                         
  -6   3   4       2774.67       2894.38        99.50 o                         
  -5   3   4         13.13          5.85        27.23 o                         
  -4   3   4      11601.07      11336.85       257.88 o                         
  -3   3   4       1004.80        988.62        40.47 o                         
  -2   3   4       2165.60       1896.84        63.88 o                         
  -1   3   4         16.12         24.77        14.20 o                         
   0   3   4        238.32        254.15        41.97 o                         
   1   3   4         16.07         27.23        14.85 o                         
   2   3   4          0.83          1.54        14.46 o                         
   3   3   4         39.56         25.41         8.78 o                         
   4   3   4        627.50        596.29        25.33 o                         
   5   3   4         19.93         17.95         7.91 o                         
   6   3   4       2186.75       2002.49        74.58 o                         
   7   3   4          0.99          4.26        20.22 o                         
   8   3   4        391.52        366.01        52.50 o                         
   9   3   4         84.52        144.99        45.65 o                         
  -9   4   4         16.56         -4.69        23.16 o                         
  -8   4   4        585.63        590.40        95.59 o                         
  -7   4   4         31.98        -19.22        30.22 o                         
  -6   4   4       1708.76       1607.18       143.75 o                         
  -5   4   4         46.79         48.38         6.43 o                         
  -4   4   4       6170.21       5848.26       128.72 o                         
  -3   4   4         63.13         68.46         9.50 o                         
  -2   4   4        519.28        400.18        29.60 o                         
  -1   4   4        678.90        715.12        62.19 o                         
   0   4   4       1213.06       1269.48       123.68 o                         
   1   4   4        750.25        819.76        77.98 o                         
   2   4   4       4051.90       4497.03       210.57 o                         
   3   4   4        232.41        255.79        35.58 o                         
   4   4   4       5087.82       4971.51       113.66 o                         
   5   4   4         55.54         46.26        10.92 o                         
   6   4   4       2538.75       2413.72       181.95 o                         
   7   4   4        443.54        391.81        76.70 o                         
   8   4   4       1229.53       1228.85       102.66 o                         
   9   4   4        145.12        177.18        51.19 o                         
  -9   5   4         10.50         36.22        22.15 o                         
  -8   5   4        454.96        477.21        89.36 o                         
  -7   5   4          4.30         24.14        24.19 o                         
  -6   5   4       3731.44       3587.22       144.59 o                         
  -5   5   4        276.66        239.14        33.54 o                         
  -4   5   4       5581.65       5465.58       101.42 o                         
  -3   5   4        281.76        325.66        24.14 o                         
  -2   5   4        915.42        751.21        43.02 o                         
  -1   5   4        409.77        456.02        31.15 o                         
   0   5   4        606.03        547.00        51.54 o                         
   1   5   4        661.25        794.06        79.86 o                         
   2   5   4        717.62        702.55        39.80 o                         
   3   5   4        481.37        589.54        37.92 o                         
   4   5   4       1271.01       1296.68        49.11 o                         
   5   5   4          6.06          8.22         3.93 o                         
   6   5   4       1756.17       1806.62       161.72 o                         
   7   5   4          3.85         -9.66        20.62 o                         
   8   5   4        570.92        601.31        72.91 o                         
  -8   6   4        509.35        427.11        82.03 o                         
  -7   6   4        167.80        173.22        56.51 o                         
  -6   6   4       1111.33       1050.04       121.82 o                         
  -5   6   4        172.63         74.20        64.42 o                         
  -4   6   4       2497.09       2293.77        52.43 o                         
  -3   6   4         49.24         38.81        11.00 o                         
  -2   6   4       2721.18       2511.90        99.35 o                         
  -1   6   4         92.21        122.50        17.67 o                         
   0   6   4       3219.14       3162.48       120.38 o                         
   1   6   4        499.65        541.02        38.24 o                         
   2   6   4        342.55        350.77        26.76 o                         
   3   6   4          9.98         10.56        12.40 o                         
   4   6   4       6322.76       6399.77       109.40 o                         
   5   6   4         21.58         42.01        14.35 o                         
   6   6   4       3703.34       3544.72       246.96 o                         
   7   6   4        346.82        437.34        86.02 o                         
   8   6   4        534.22        438.92        88.88 o                         
  -7   7   4         51.95         58.15        45.21 o                         
  -6   7   4       3360.59       3404.28       238.29 o                         
  -5   7   4         39.19         75.23        39.49 o                         
  -4   7   4       1086.15       1070.05        36.73 o                         
  -3   7   4        279.37        277.79        23.92 o                         
  -2   7   4       1790.80       1512.56        77.24 o                         
  -1   7   4        999.27        978.32        50.72 o                         
   0   7   4        390.57        454.69        35.63 o                         
   1   7   4         17.81          9.46         9.54 o                         
   2   7   4        710.50        784.22        58.82 o                         
   3   7   4        256.05        238.30        24.20 o                         
   4   7   4       2507.62       2479.05        57.86 o                         
   5   7   4        145.96        181.72        29.99 o                         
   6   7   4       1192.77       1143.02       142.31 o                         
   7   7   4          1.01         -5.63        35.80 o                         
  -7   8   4         45.97         87.19        36.65 o                         
  -6   8   4       1017.20       1044.98       131.89 o                         
  -5   8   4        294.46        337.86        71.05 o                         
  -4   8   4       1618.16       1356.72       136.25 o                         
  -3   8   4          2.55        -13.28        13.28 o                         
  -2   8   4       3616.36       3268.38       134.45 o                         
  -1   8   4          5.09         24.09        12.49 o                         
   0   8   4        710.27        630.16        44.18 o                         
   1   8   4         32.31         25.88        12.19 o                         
   2   8   4       1875.77       2025.62       175.85 o                         
   3   8   4        612.90        604.07        40.38 o                         
   4   8   4       2743.40       2771.46       132.16 o                         
   5   8   4        743.55        735.63       116.68 o                         
   6   8   4       2734.44       2858.30       239.81 o                         
  -6   9   4       1373.02       1533.01       165.87 o                         
  -5   9   4        134.05        103.98        45.72 o                         
  -4   9   4       2443.10       2114.07       179.87 o                         
  -3   9   4        446.22        372.05        71.39 o                         
  -2   9   4       1004.78       1008.93        53.49 o                         
  -1   9   4        781.31        724.65        53.17 o                         
   0   9   4         81.36         80.61        22.05 o                         
   1   9   4         52.37         61.91        31.46 o                         
   2   9   4         95.53        121.78        58.84 o                         
   3   9   4         69.75         75.94        22.50 o                         
   4   9   4       1151.07       1162.88       134.69 o                         
   5   9   4        261.42        356.52        85.69 o                         
   6   9   4       1653.20       1824.95       197.30 o                         
  -5  10   4        668.40        578.41       100.09 o                         
  -4  10   4       1607.94       1568.64       156.40 o                         
  -3  10   4         27.40        114.86        42.67 o                         
  -2  10   4       1023.25        913.18        67.44 o                         
  -1  10   4         16.98        -10.98        16.71 o                         
   0  10   4        259.28        251.11        39.43 o                         
   1  10   4          3.42         10.03        16.96 o                         
   2  10   4       4072.42       4338.12       164.38 o                         
   3  10   4          3.32         -3.80        13.01 o                         
   4  10   4       1070.27        966.55       132.89 o                         
   5  10   4         18.00         85.22        51.72 o                         
  -4  11   4       2320.09       2250.73       198.11 o                         
  -3  11   4        518.64        466.71        87.31 o                         
  -2  11   4        365.21        317.77        41.52 o                         
  -1  11   4        276.05        302.62        43.58 o                         
   0  11   4         49.16         49.14        52.31 o                         
   1  11   4          5.85          5.30        19.69 o                         
   2  11   4         67.43         61.14        20.97 o                         
   3  11   4        214.22        242.06        55.51 o                         
   4  11   4        373.44        303.07        76.62 o                         
  -3  12   4        358.87        414.59        86.73 o                         
  -2  12   4        434.93        397.47        76.51 o                         
  -1  12   4         85.91         90.36        30.82 o                         
   0  12   4       1299.56       1241.15        92.52 o                         
   1  12   4         23.28         20.14        14.11 o                         
   2  12   4        502.50        566.97       100.17 o                         
   3  12   4        243.86        192.78        48.61 o                         
  -2  13   4        312.53        298.33        69.62 o                         
  -1  13   4        212.49        137.82        43.35 o                         
   0  13   4        249.55        275.98        42.50 o                         
   1  13   4         41.78         24.31        32.42 o                         
   2  13   4         74.61        124.05        50.04 o                         
  -1  14   4        117.78        123.89        43.47 o                         
  -7   0   5        430.63        496.09        36.77 o                         
  -5   0   5       6159.29       6199.69       134.85 o                         
  -3   0   5       5498.29       4591.05       147.57 o                         
  -1   0   5      18499.69      17668.01       597.14 o                         
   1   0   5        131.31         81.96        20.78 o                         
   3   0   5       1969.52       1923.37        80.13 o                         
   5   0   5        195.01        146.39        19.29 o                         
   7   0   5       3921.27       3869.16       261.19 o                         
  -8   1   5        522.67        654.08        51.01 o                         
  -7   1   5        701.27        774.42        33.65 o                         
  -6   1   5        275.09        305.81        20.85 o                         
  -5   1   5       1952.55       1986.44        69.55 o                         
  -4   1   5        186.50        214.32        16.71 o                         
  -3   1   5       3270.20       3157.55       132.29 o                         
  -2   1   5         42.34         49.82        11.07 o                         
  -1   1   5       3987.37       3821.76       115.98 o                         
   0   1   5         39.49         50.96        17.10 o                         
   1   1   5        292.96        364.05        20.87 o                         
   2   1   5       1540.36       1712.53       105.73 o                         
   3   1   5        197.26        242.53        16.05 o                         
   4   1   5       1202.69       1223.38        44.90 o                         
   5   1   5       3775.99       3785.85        73.68 o                         
   6   1   5        376.21        384.80        24.09 o                         
   7   1   5       2728.91       2904.62       118.07 o                         
   8   1   5          6.64          8.39        23.78 o                         
  -8   2   5         13.35         39.72        19.40 o                         
  -7   2   5        435.61        481.55        74.31 o                         
  -6   2   5       1769.42       1823.25       112.97 o                         
  -5   2   5       3978.01       3799.63        91.21 o                         
  -4   2   5        554.62        578.61        37.53 o                         
  -3   2   5      12593.18      11935.10       323.49 o                         
  -2   2   5        331.33        360.49        19.16 o                         
  -1   2   5       8042.88       7949.91       153.39 o                         
   0   2   5        233.13        266.20        30.44 o                         
   1   2   5        847.60        820.99        35.48 o                         
   2   2   5        207.89        282.56        24.46 o                         
   3   2   5       1053.18       1040.60        31.88 o                         
   4   2   5         49.28         49.68         8.34 o                         
   5   2   5       1592.32       1498.57        44.07 o                         
   6   2   5        138.77        123.10        14.73 o                         
   7   2   5       1262.45       1241.07        77.46 o                         
   8   2   5         13.52          4.76        17.54 o                         
  -9   3   5        298.91        326.66        70.41 o                         
  -8   3   5        547.79        573.38        92.22 o                         
  -7   3   5        248.59        189.43        51.43 o                         
  -6   3   5          8.24         18.82        17.83 o                         
  -5   3   5       2682.80       2638.64        99.99 o                         
  -4   3   5         74.84         71.30        12.79 o                         
  -3   3   5       5338.16       4571.07       112.73 o                         
  -2   3   5        105.55        114.25        22.55 o                         
  -1   3   5        651.20        700.18        43.99 o                         
   0   3   5         47.04         66.28        17.99 o                         
   1   3   5       4032.70       4726.44       244.71 o                         
   2   3   5        208.80        250.62        25.08 o                         
   3   3   5       1503.27       1532.70        49.38 o                         
   4   3   5          7.33         -3.26         5.89 o                         
   5   3   5        757.43        739.21        38.37 o                         
   6   3   5        306.41        351.95        30.15 o                         
   7   3   5       2308.31       2270.89       109.45 o                         
   8   3   5          0.08         -9.71        16.47 o                         
  -9   4   5          0.03         35.85        39.18 o                         
  -8   4   5          9.45         17.44        19.48 o                         
  -7   4   5        394.85        373.99        71.02 o                         
  -6   4   5         66.59         58.85        12.36 o                         
  -5   4   5       2057.13       1957.07        65.53 o                         
  -4   4   5        826.84        789.65        38.43 o                         
  -3   4   5      12446.13      11722.79       399.59 o                         
  -2   4   5        180.95        170.49        21.72 o                         
  -1   4   5       3798.17       4030.88       123.20 o                         
   0   4   5         66.06         38.60        15.40 o                         
   1   4   5       4957.92       6003.98       377.99 o                         
   2   4   5         34.99         34.63        12.41 o                         
   3   4   5        384.02        370.86        28.92 o                         
   4   4   5         77.57         78.59        15.16 o                         
   5   4   5       3665.63       3623.07       121.42 o                         
   6   4   5         33.50         33.66        24.92 o                         
   7   4   5        197.24        224.52        41.78 o                         
   8   4   5          3.33         20.38        17.78 o                         
   9   4   5       1528.12       1434.36       146.30 o                         
  -9   5   5        276.39        270.17        67.90 o                         
  -8   5   5        153.45        179.56        58.28 o                         
  -7   5   5        363.20        337.48        71.99 o                         
  -6   5   5        895.77        750.53       102.03 o                         
  -5   5   5       2128.82       2124.29        59.60 o                         
  -4   5   5         11.70         15.34         7.10 o                         
  -3   5   5       4275.46       3952.80        96.53 o                         
  -2   5   5         17.83         24.39         9.88 o                         
  -1   5   5       1656.45       1692.41        82.81 o                         
   0   5   5         49.25         61.30        15.16 o                         
   1   5   5       1397.06       1529.19       117.83 o                         
   2   5   5        531.90        549.93        40.40 o                         
   3   5   5         12.24         18.85        13.49 o                         
   4   5   5       3364.00       3362.87        95.77 o                         
   5   5   5        275.43        291.60        22.98 o                         
   6   5   5         82.04         32.00        23.05 o                         
   7   5   5       2676.80       2553.12       209.87 o                         
   8   5   5          2.03         56.27        41.02 o                         
  -8   6   5        104.20         86.86        46.27 o                         
  -7   6   5        137.56        123.29        52.84 o                         
  -6   6   5          3.15         14.78        35.62 o                         
  -5   6   5       2306.19       2125.54       106.35 o                         
  -4   6   5       1550.17       1439.62        44.87 o                         
  -3   6   5       5305.41       5157.78       179.12 o                         
  -2   6   5         88.85         62.92        14.99 o                         
  -1   6   5       5635.35       5880.57       171.68 o                         
   0   6   5         62.79         55.88        14.49 o                         
   1   6   5       3090.73       3463.93       218.86 o                         
   2   6   5        184.14        205.98        25.86 o                         
   3   6   5       1115.08       1121.48        54.01 o                         
   4   6   5          2.67          7.62         5.91 o                         
   5   6   5       1593.14       1538.80        99.97 o                         
   6   6   5         61.54         38.14        27.37 o                         
   7   6   5       1296.49       1274.47       150.92 o                         
   8   6   5          8.32         -8.58        30.95 o                         
  -7   7   5        793.82        893.79       125.19 o                         
  -6   7   5         89.57         38.87        41.20 o                         
  -5   7   5       1209.15       1042.02       124.39 o                         
  -4   7   5          0.30          5.21         4.21 o                         
  -3   7   5       2021.61       1861.17        68.45 o                         
  -2   7   5        216.04        170.62        26.55 o                         
  -1   7   5       4384.92       4475.40       273.03 o                         
   0   7   5        227.19        261.65        54.60 o                         
   1   7   5         51.73         50.77        18.78 o                         
   2   7   5        137.40        148.35        22.22 o                         
   3   7   5        660.23        616.92        41.18 o                         
   4   7   5        171.85        148.02        18.85 o                         
   5   7   5        639.39        717.84        61.85 o                         
   6   7   5        135.13        112.23        44.54 o                         
   7   7   5       1364.63       1541.19       173.23 o                         
  -7   8   5         38.48         29.86        36.66 o                         
  -6   8   5        760.47        722.07       109.48 o                         
  -5   8   5       1254.40       1156.64       130.48 o                         
  -4   8   5         71.00          8.05        27.03 o                         
  -3   8   5       3165.24       2961.73       118.17 o                         
  -2   8   5        144.80        130.30        22.36 o                         
  -1   8   5       5495.14       5242.19       194.85 o                         
   0   8   5         19.81         21.66        17.74 o                         
   1   8   5        901.15       1021.13        71.71 o                         
   2   8   5          1.29         -5.95        10.74 o                         
   3   8   5       2677.00       2808.43       146.45 o                         
   4   8   5          7.22         -1.92        11.08 o                         
   5   8   5        699.64        678.90       108.06 o                         
   6   8   5         27.27         43.62        37.54 o                         
  -6   9   5        155.15        241.97        66.71 o                         
  -5   9   5       1328.67       1141.47       134.41 o                         
  -4   9   5         92.14         83.88        38.63 o                         
  -3   9   5       1335.99       1239.83        77.28 o                         
  -2   9   5        295.48        306.35        39.49 o                         
  -1   9   5       1412.75       1324.75        66.82 o                         
   0   9   5        770.15        694.37        60.60 o                         
   1   9   5        868.03        791.13        65.09 o                         
   2   9   5        713.93        704.60        61.10 o                         
   3   9   5         37.76         13.62        11.13 o                         
   4   9   5        218.87        229.64        38.90 o                         
   5   9   5        436.31        448.87        93.42 o                         
  -5  10   5        700.34        628.76       106.80 o                         
  -4  10   5        115.58        125.10        43.55 o                         
  -3  10   5       2468.46       2091.40       178.86 o                         
  -2  10   5        136.21        151.83        45.78 o                         
  -1  10   5       2706.45       2427.21       171.17 o                         
   0  10   5         48.75         23.99        15.47 o                         
   1  10   5       1161.37       1221.91        84.59 o                         
   2  10   5         61.09         74.14        23.91 o                         
   3  10   5       1219.39       1285.17        94.44 o                         
   4  10   5         11.41        -30.89        42.05 o                         
   5  10   5       1340.85       1443.52       174.96 o                         
  -4  11   5        261.18        305.47        70.72 o                         
  -3  11   5       1630.22       1442.68       151.03 o                         
  -2  11   5        738.46        639.53        96.32 o                         
  -1  11   5        175.93        121.54        28.66 o                         
   0  11   5        402.96        321.82        45.51 o                         
   1  11   5        873.56        783.50        71.25 o                         
   2  11   5         78.53         57.84        40.14 o                         
   3  11   5          3.34        -14.37        17.06 o                         
   4  11   5        671.08        739.58       121.10 o                         
  -3  12   5        961.40       1023.61       130.08 o                         
  -2  12   5         25.19         76.84        37.60 o                         
  -1  12   5        973.07        894.60        75.98 o                         
   0  12   5          0.97         20.30        19.30 o                         
   1  12   5       1973.75       1844.76       113.70 o                         
   2  12   5         20.73          8.95        19.65 o                         
   3  12   5        298.67        291.94        78.36 o                         
  -2  13   5       1036.20       1027.12       125.86 o                         
  -1  13   5        328.20        309.00        68.54 o                         
   0  13   5        178.94        123.95        55.59 o                         
   1  13   5         19.97         70.19        34.46 o                         
  -8   0   6        246.84        261.81        73.38 o                         
  -6   0   6         73.63         74.57        13.26 o                         
  -4   0   6       7250.19       7103.00       139.19 o                         
  -2   0   6      22844.38      23517.83       620.00 o                         
   0   0   6      29539.40      29177.03       510.39 o                         
   2   0   6        109.75         57.18        12.65 o                         
   4   0   6       4256.85       3995.09       118.93 o                         
   6   0   6       2168.43       2205.15        86.99 o                         
   8   0   6        415.93        365.71        80.51 o                         
  -8   1   6        308.47        351.50        45.00 o                         
  -7   1   6         78.51         79.20         9.66 o                         
  -6   1   6       1544.38       1627.25        48.10 o                         
  -5   1   6         46.99         35.95         6.57 o                         
  -4   1   6        234.73        195.20        21.45 o                         
  -3   1   6        280.58        317.84        31.48 o                         
  -2   1   6      11651.70      11089.26       281.30 o                         
  -1   1   6        654.41        738.34        23.95 o                         
   0   1   6       4489.60       4860.02        95.88 o                         
   1   1   6        214.53        245.85        17.34 o                         
   2   1   6       1589.10       1655.52        61.99 o                         
   3   1   6        354.11        312.19        20.98 o                         
   4   1   6        114.59        118.62        13.61 o                         
   5   1   6         70.45         83.93        12.01 o                         
   6   1   6        713.95        772.65        43.66 o                         
   7   1   6          3.96          4.30        46.32 o                         
   8   1   6       1979.34       2106.62       142.41 o                         
  -8   2   6        159.15        181.74        47.90 o                         
  -7   2   6          9.92         25.27        12.57 o                         
  -6   2   6        342.54        366.08        32.83 o                         
  -5   2   6        302.58        289.75        23.58 o                         
  -4   2   6       5178.48       5010.47       255.70 o                         
  -3   2   6         49.57         48.21        16.69 o                         
  -2   2   6      16092.82      15481.42       425.21 o                         
  -1   2   6         14.95         23.70        12.52 o                         
   0   2   6      17782.94      18962.49       409.35 o                         
   1   2   6       1648.07       1772.25       119.23 o                         
   2   2   6       6067.92       6100.56       173.86 o                         
   3   2   6        292.99        313.80        18.56 o                         
   4   2   6       1153.68       1117.23        36.53 o                         
   5   2   6        272.31        271.87        23.29 o                         
   6   2   6        958.38        920.66        42.77 o                         
   7   2   6         12.06         20.54        18.56 o                         
   8   2   6       1165.22       1134.49       104.63 o                         
  -9   3   6          0.41          6.98        21.04 o                         
  -8   3   6        315.11        369.48        76.73 o                         
  -7   3   6         57.64         31.60        22.89 o                         
  -6   3   6         70.89         70.35        19.34 o                         
  -5   3   6        101.45         94.80        20.98 o                         
  -4   3   6       7612.51       7102.16       298.80 o                         
  -3   3   6        134.58        101.51        13.26 o                         
  -2   3   6        507.39        428.82        47.71 o                         
  -1   3   6       1302.10       1374.38        68.31 o                         
   0   3   6       3657.13       4463.42       139.29 o                         
   1   3   6         17.13         24.70        15.51 o                         
   2   3   6       2205.90       2599.74        86.18 o                         
   3   3   6        317.56        358.63        22.50 o                         
   4   3   6        206.69        184.22        19.46 o                         
   5   3   6        110.57         97.89        14.03 o                         
   6   3   6       1481.75       1394.89        62.53 o                         
   7   3   6         28.05         54.69        25.15 o                         
   8   3   6       2719.31       2786.76       154.52 o                         
  -9   4   6          4.26         11.25        21.46 o                         
  -8   4   6         54.50         45.72        21.92 o                         
  -7   4   6        107.09        136.07        47.39 o                         
  -6   4   6        502.90        541.49        61.03 o                         
  -5   4   6         99.80        111.85        42.33 o                         
  -4   4   6       3162.19       3142.35        92.63 o                         
  -3   4   6        362.91        363.09        21.58 o                         
  -2   4   6      13164.64      13239.39       409.71 o                         
  -1   4   6       1021.50       1202.23        67.91 o                         
   0   4   6       6909.94       8118.63       369.59 o                         
   1   4   6          9.68          7.68        11.62 o                         
   2   4   6       8360.13       9826.39       323.27 o                         
   3   4   6        501.12        569.64        42.49 o                         
   4   4   6         90.58         99.69        14.85 o                         
   5   4   6         17.80         18.40        12.51 o                         
   6   4   6        384.70        326.50        70.38 o                         
   7   4   6          9.05          2.12        19.43 o                         
   8   4   6       1376.45       1181.81       136.19 o                         
  -8   5   6        590.58        659.26       100.29 o                         
  -7   5   6          6.65         23.36        27.94 o                         
  -6   5   6         30.92          5.38        22.69 o                         
  -5   5   6        543.14        503.48        31.94 o                         
  -4   5   6       2331.79       2351.64        61.96 o                         
  -3   5   6          8.14          9.73         7.65 o                         
  -2   5   6       2073.81       2181.60        77.29 o                         
  -1   5   6        629.14        703.96        42.90 o                         
   0   5   6       3338.67       3528.37       207.20 o                         
   1   5   6       1387.64       1609.91       159.17 o                         
   2   5   6        454.97        486.64        44.47 o                         
   3   5   6         18.05          8.49        22.92 o                         
   4   5   6        315.19        309.42        28.87 o                         
   5   5   6         49.55         48.16        14.95 o                         
   6   5   6        950.20        956.91       122.56 o                         
   7   5   6         82.89        116.07        48.94 o                         
   8   5   6       2370.48       2223.11       195.11 o                         
  -8   6   6         58.86         -0.15        21.55 o                         
  -7   6   6          0.84         -7.74        26.66 o                         
  -6   6   6        108.90        150.86        50.18 o                         
  -5   6   6        312.16        230.96        30.99 o                         
  -4   6   6       3678.55       3509.93        81.18 o                         
  -3   6   6        481.15        481.43        33.55 o                         
  -2   6   6       8664.58       8600.28       182.47 o                         
  -1   6   6        889.48       1101.98        57.55 o                         
   0   6   6       5881.71       6527.81       375.59 o                         
   1   6   6          0.39         11.38        10.79 o                         
   2   6   6        893.71       1025.47        75.80 o                         
   3   6   6        445.96        565.51        72.64 o                         
   4   6   6        599.55        718.71        62.85 o                         
   5   6   6         23.33         21.48        11.56 o                         
   6   6   6        531.68        650.43       109.08 o                         
   7   6   6         41.67        108.09        58.59 o                         
  -7   7   6         87.56        124.68        47.07 o                         
  -6   7   6        350.04        389.97        76.68 o                         
  -5   7   6         70.04        171.23        57.62 o                         
  -4   7   6         11.57         25.78        12.91 o                         
  -3   7   6        318.63        300.34        27.94 o                         
  -2   7   6       5364.26       5518.10       142.56 o                         
  -1   7   6        319.15        357.34        40.33 o                         
   0   7   6       1241.85       1427.80        77.46 o                         
   1   7   6        777.01        921.92       112.57 o                         
   2   7   6        490.64        546.41        43.68 o                         
   3   7   6          6.27         19.83        19.30 o                         
   4   7   6          2.37         14.89        11.47 o                         
   5   7   6         23.80         30.83        17.51 o                         
   6   7   6        296.69        329.29        85.91 o                         
   7   7   6        160.47         67.26        32.35 o                         
  -6   8   6        120.01        168.49        55.67 o                         
  -5   8   6        312.18        235.20        57.50 o                         
  -4   8   6       2809.08       2660.90       199.45 o                         
  -3   8   6        402.78        402.82        43.76 o                         
  -2   8   6       4475.64       4167.13       121.68 o                         
  -1   8   6         35.14         35.94        28.71 o                         
   0   8   6       4140.99       4297.53       522.38 o                         
   1   8   6        764.77        818.67        66.16 o                         
   2   8   6        183.63        223.48        28.11 o                         
   3   8   6         46.03         40.32        16.82 o                         
   4   8   6        407.38        461.09        36.59 o                         
   5   8   6        125.14         80.97        29.66 o                         
   6   8   6        385.39        469.42        99.37 o                         
  -6   9   6        408.65        364.49        82.23 o                         
  -5   9   6        151.73        266.35        71.00 o                         
  -4   9   6        757.72        696.24       104.19 o                         
  -3   9   6        230.65        151.98        51.54 o                         
  -2   9   6       1123.25        971.02        69.46 o                         
  -1   9   6        121.90        125.37        26.70 o                         
   0   9   6        628.08        650.57        61.04 o                         
   1   9   6        112.21        123.55        28.46 o                         
   2   9   6       1092.00       1279.85        91.98 o                         
   3   9   6         71.06         58.45        16.54 o                         
   4   9   6         26.59         37.32        33.51 o                         
   5   9   6         26.13         29.64        34.18 o                         
  -5  10   6          7.67        -10.76        24.80 o                         
  -4  10   6        827.90        798.39       114.75 o                         
  -3  10   6        341.86        306.44        70.44 o                         
  -2  10   6       2533.63       2339.53       188.70 o                         
  -1  10   6          2.47          5.42        29.49 o                         
   0  10   6       2326.98       2279.89       121.02 o                         
   1  10   6        344.18        360.45        47.54 o                         
   2  10   6        989.35       1258.65       129.28 o                         
   3  10   6         53.27         32.94        41.36 o                         
   4  10   6         54.30        121.35        52.55 o                         
  -4  11   6       1496.11       1419.55       153.18 o                         
  -3  11   6        130.50        127.72        45.12 o                         
  -2  11   6        133.18        162.27        53.07 o                         
  -1  11   6        120.10         89.82        24.38 o                         
   0  11   6        791.83        776.59        73.01 o                         
   1  11   6         90.06        112.69        28.39 o                         
   2  11   6        157.63        111.39        22.32 o                         
   3  11   6         24.56         44.74        13.86 o                         
  -3  12   6          9.19        -21.73        35.24 o                         
  -2  12   6       1815.27       1672.14       163.54 o                         
  -1  12   6        303.62        358.04        74.48 o                         
   0  12   6       1238.35       1139.81        89.33 o                         
   1  12   6          9.33          7.41        16.64 o                         
   2  12   6        582.93        649.29        83.01 o                         
  -1  13   6         82.96        212.96        59.72 o                         
   0  13   6        379.43        363.59        50.58 o                         
   1  13   6        125.56        131.37        49.43 o                         
   2  13   6          5.08         50.57        36.68 o                         
  -7   0   7        110.32        107.24        17.26 o                         
  -5   0   7        147.31        165.55        18.38 o                         
  -3   0   7       2325.76       2100.57       126.02 o                         
  -1   0   7      22496.50      22496.72       607.25 o                         
   1   0   7      10732.92      10645.41       391.00 o                         
   3   0   7        953.36        854.34        48.83 o                         
   5   0   7       1764.74       1788.73        77.14 o                         
   7   0   7         51.28         13.45        24.39 o                         
  -8   1   7         12.35         82.50        33.91 o                         
  -7   1   7        324.72        347.99        23.57 o                         
  -6   1   7        323.91        344.88        22.69 o                         
  -5   1   7        808.25        867.68        35.97 o                         
  -4   1   7        273.69        284.15        27.42 o                         
  -3   1   7         93.31         81.94        18.50 o                         
  -2   1   7         36.42         63.43        16.41 o                         
  -1   1   7      10229.78      10790.19       165.09 o                         
   0   1   7         41.14         38.72        10.32 o                         
   1   1   7       1156.38       1057.86        36.12 o                         
   2   1   7         22.65         19.22         8.55 o                         
   3   1   7       2920.93       2789.26        62.14 o                         
   4   1   7       1190.89       1152.42        42.46 o                         
   5   1   7         51.66         49.77        11.80 o                         
   6   1   7        403.06        394.81        31.74 o                         
   7   1   7        102.74         80.80        28.52 o                         
   8   1   7          0.26        -25.07        25.07 o                         
  -8   2   7         31.77         23.71        21.90 o                         
  -7   2   7         99.10        117.45        17.10 o                         
  -6   2   7          0.07          6.09         7.76 o                         
  -5   2   7         55.36         34.29        12.15 o                         
  -4   2   7        835.53        819.59        54.56 o                         
  -3   2   7       5497.55       5271.71       122.22 o                         
  -2   2   7         10.09          1.19         9.34 o                         
  -1   2   7      11268.12      11000.42       274.34 o                         
   0   2   7        194.96        231.31        21.96 o                         
   1   2   7       9335.06       9638.91       190.32 o                         
   2   2   7        350.54        403.40        26.05 o                         
   3   2   7       3017.58       3010.21        66.48 o                         
   4   2   7        140.47        123.63        15.89 o                         
   5   2   7        451.99        479.60        34.64 o                         
   6   2   7        108.04        103.67        16.56 o                         
   7   2   7        196.24        188.79        40.89 o                         
   8   2   7        178.23        191.59        43.58 o                         
  -9   3   7       1028.35       1071.01       120.48 o                         
  -8   3   7          0.40         -0.36        22.43 o                         
  -7   3   7        465.37        428.07        72.88 o                         
  -6   3   7        215.39        216.75        40.38 o                         
  -5   3   7        155.34        101.06        34.43 o                         
  -4   3   7        172.88        141.30        22.60 o                         
  -3   3   7       3673.58       3369.82        70.28 o                         
  -2   3   7          0.02        -13.67        13.67 o                         
  -1   3   7        445.84        456.96        33.91 o                         
   0   3   7         38.14         26.46        15.21 o                         
   1   3   7       5038.13       5853.91       142.29 o                         
   2   3   7         45.62         25.76        13.13 o                         
   3   3   7        296.91        294.56        21.34 o                         
   4   3   7        612.31        586.58        35.23 o                         
   5   3   7        368.58        354.57        29.03 o                         
   6   3   7         87.40         74.17        18.50 o                         
   7   3   7        559.89        508.15        52.65 o                         
  -9   4   7        128.88         74.12        35.81 o                         
  -8   4   7         40.61          6.63        22.49 o                         
  -7   4   7         48.48        -10.12        24.75 o                         
  -6   4   7        545.54        541.55        46.83 o                         
  -5   4   7        187.37        214.47        52.58 o                         
  -4   4   7          0.57         -1.94         6.14 o                         
  -3   4   7       4755.22       4533.05        91.95 o                         
  -2   4   7         49.01         66.14        16.82 o                         
  -1   4   7       7539.12       7991.76       174.19 o                         
   0   4   7         29.02         57.11        21.76 o                         
   1   4   7       9572.99      10930.09       222.08 o                         
   2   4   7         39.12         54.84        18.01 o                         
   3   4   7       3508.40       3368.09       137.89 o                         
   4   4   7         87.64         80.21        15.80 o                         
   5   4   7         32.72         51.86        18.78 o                         
   6   4   7          0.33          1.69        23.17 o                         
   7   4   7        799.00        773.27        79.41 o                         
   8   4   7         15.27          5.62        23.28 o                         
  -8   5   7        130.53        152.07        45.57 o                         
  -7   5   7        627.07        674.59       107.03 o                         
  -6   5   7        129.39        130.05        44.78 o                         
  -5   5   7        200.05        209.11        21.80 o                         
  -4   5   7         34.59         27.16         8.31 o                         
  -3   5   7       3424.53       3356.11        96.85 o                         
  -2   5   7        115.42        140.53        19.80 o                         
  -1   5   7        269.78        282.15        30.15 o                         
   0   5   7        212.63        286.36        31.28 o                         
   1   5   7       2234.16       2427.41       105.72 o                         
   2   5   7        576.11        674.66        76.61 o                         
   3   5   7        162.87        177.20        31.71 o                         
   4   5   7        233.92        271.09        29.80 o                         
   5   5   7          9.34        -11.36        11.36 o                         
   6   5   7        622.24        481.99        88.52 o                         
   7   5   7        837.37        866.20       123.23 o                         
   8   5   7          0.85        -18.26        32.21 o                         
  -8   6   7        404.19        381.31        76.64 o                         
  -7   6   7         18.35         49.90        37.52 o                         
  -6   6   7        284.47        275.18        67.02 o                         
  -5   6   7        971.90        910.07        63.54 o                         
  -4   6   7         63.49         80.82        11.65 o                         
  -3   6   7       1198.42       1143.17        55.02 o                         
  -2   6   7         54.79         32.14        11.58 o                         
  -1   6   7       9288.86       9701.57       265.04 o                         
   0   6   7         79.82        118.79        19.07 o                         
   1   6   7       7011.38       8067.89      1263.46 o                         
   2   6   7         28.83         27.99        14.09 o                         
   3   6   7       1451.66       1562.10        98.67 o                         
   4   6   7        267.22        264.76        42.27 o                         
   5   6   7        537.56        686.46        65.51 o                         
   6   6   7         13.78         64.94        41.46 o                         
   7   6   7        754.16        847.67       121.90 o                         
  -7   7   7        711.44        646.18       105.48 o                         
  -6   7   7          0.77         31.89        42.01 o                         
  -5   7   7        886.01        870.64       110.51 o                         
  -4   7   7          9.44          9.07        10.01 o                         
  -3   7   7        530.28        503.56        37.63 o                         
  -2   7   7         96.55         89.44        18.23 o                         
  -1   7   7       2164.47       2088.39        91.10 o                         
   0   7   7         59.27         33.86        50.43 o                         
   1   7   7         39.46         56.16        17.23 o                         
   2   7   7        324.29        376.74        36.61 o                         
   3   7   7        311.52        333.71        34.75 o                         
   4   7   7         88.82         89.15        16.97 o                         
   5   7   7        237.03        238.20        40.50 o                         
   6   7   7         13.29          0.31        25.49 o                         
  -6   8   7         24.41         28.72        30.65 o                         
  -5   8   7        137.70        181.29        51.32 o                         
  -4   8   7        208.75        199.66        51.94 o                         
  -3   8   7       2129.49       2043.90        78.90 o                         
  -2   8   7        150.93        140.68        21.08 o                         
  -1   8   7       6177.20       7331.80       333.57 o                         
   0   8   7        291.26        270.31        40.44 o                         
   1   8   7       3765.37       4997.30       179.76 o                         
   2   8   7        506.18        636.40        49.11 o                         
   3   8   7       1487.06       1621.48        99.60 o                         
   4   8   7          4.47         -8.60        18.28 o                         
   5   8   7       1223.57       1156.62       152.07 o                         
   6   8   7         10.39         55.44        41.87 o                         
  -5   9   7        849.23        784.48       113.73 o                         
  -4   9   7        139.17         84.19        40.07 o                         
  -3   9   7        182.66        156.85        44.95 o                         
  -2   9   7         58.37         76.37        38.68 o                         
  -1   9   7       1811.51       1912.08       161.33 o                         
   0   9   7         12.12          1.16        14.34 o                         
   1   9   7         21.82         17.12        17.23 o                         
   2   9   7        307.20        321.42        36.62 o                         
   3   9   7          3.07        -12.12        12.12 o                         
   4   9   7        845.19        863.42        78.42 o                         
   5   9   7         57.10         95.34        53.64 o                         
  -4  10   7         22.73          5.47        32.36 o                         
  -3  10   7       2792.62       2690.02       209.85 o                         
  -2  10   7        439.01        426.94        78.08 o                         
  -1  10   7       2148.30       2165.08       175.36 o                         
   0  10   7        205.16        208.51        37.18 o                         
   1  10   7       2632.04       2928.02       369.81 o                         
   2  10   7       1220.06       1464.91        80.23 o                         
   3  10   7       1780.94       1999.59       141.01 o                         
   4  10   7          1.44         68.03        50.67 o                         
  -3  11   7        853.35        836.61       121.80 o                         
  -2  11   7         64.56        107.03        43.37 o                         
  -1  11   7        146.80         82.74        34.59 o                         
   0  11   7          9.74        -16.14        16.84 o                         
   1  11   7        209.45        210.23        37.32 o                         
   2  11   7        361.24        371.52        50.03 o                         
   3  11   7         18.37         22.38        18.18 o                         
  -2  12   7        377.35        390.62        76.81 o                         
  -1  12   7       1847.79       1571.56       157.77 o                         
   0  12   7        557.50        567.65        62.19 o                         
   1  12   7       2521.04       2410.47       242.20 o                         
   2  12   7        179.63        264.08        47.78 o                         
  -1  13   7         53.30         52.00        23.91 o                         
   0  13   7        195.21        211.32        37.19 o                         
   1  13   7        106.51        -13.16        20.33 o                         
  -8   0   8        516.73        583.82        79.64 o                         
  -6   0   8        838.05        850.62        44.38 o                         
  -4   0   8       3147.35       3172.70       170.66 o                         
  -2   0   8       1675.13       1434.95       105.34 o                         
   0   0   8       5793.71       5205.69       219.34 o                         
   2   0   8       8083.81       8092.52       245.49 o                         
   4   0   8       5556.59       5383.42       144.75 o                         
   6   0   8        802.13        904.65       124.38 o                         
  -8   1   8       3812.46       3807.31       227.30 o                         
  -7   1   8        113.74         87.51        18.55 o                         
  -6   1   8       1937.99       2071.84        59.49 o                         
  -5   1   8        446.08        461.35        28.09 o                         
  -4   1   8         89.97         93.18        19.94 o                         
  -3   1   8        428.35        445.47        42.15 o                         
  -2   1   8       4143.75       4393.82        88.13 o                         
  -1   1   8        991.43        969.44        33.87 o                         
   0   1   8         99.09         83.32        12.23 o                         
   1   1   8        307.73        293.85        19.86 o                         
   2   1   8        854.64        889.93        36.16 o                         
   3   1   8        390.85        362.94        21.66 o                         
   4   1   8        142.77        125.00        17.65 o                         
   5   1   8        131.02         83.76        19.21 o                         
   6   1   8          3.28          5.85        27.76 o                         
   7   1   8         14.41          8.87        19.09 o                         
  -8   2   8         52.74         68.24        35.33 o                         
  -7   2   8         54.19         59.41        13.81 o                         
  -6   2   8          4.47         -6.18         8.11 o                         
  -5   2   8         44.70         37.03        14.60 o                         
  -4   2   8         68.70         62.12        15.14 o                         
  -3   2   8        102.58        100.46        17.00 o                         
  -2   2   8       2920.23       2784.37       103.65 o                         
  -1   2   8        529.25        545.97        24.93 o                         
   0   2   8      10450.43      10449.48       247.63 o                         
   1   2   8       3658.36       3935.29        95.67 o                         
   2   2   8       9901.85       9693.83       175.09 o                         
   3   2   8        428.52        427.19        22.51 o                         
   4   2   8       2607.25       2554.94        73.50 o                         
   5   2   8        129.78        109.24        16.94 o                         
   6   2   8        641.98        598.73       178.03 o                         
   7   2   8         14.26         20.68        19.69 o                         
  -9   3   8          5.58        -27.68        27.68 o                         
  -8   3   8       1781.80       1695.41       161.27 o                         
  -7   3   8        101.91         61.72        36.06 o                         
  -6   3   8       1891.95       1940.49        98.48 o                         
  -5   3   8        470.53        484.15        77.35 o                         
  -4   3   8       3701.79       3514.85       130.91 o                         
  -3   3   8         31.39         18.75         9.91 o                         
  -2   3   8        312.69        341.43        30.21 o                         
  -1   3   8       1002.96       1138.50        56.01 o                         
   0   3   8        391.57        475.94        32.05 o                         
   1   3   8        459.31        449.73        42.67 o                         
   2   3   8        769.49        766.26        37.41 o                         
   3   3   8        180.17        219.64        58.91 o                         
   4   3   8         68.79         47.84        12.37 o                         
   5   3   8          3.76         -3.87         9.13 o                         
   6   3   8         23.30         24.43        25.69 o                         
   7   3   8          0.04         -7.32        20.81 o                         
  -9   4   8          2.76        -30.45        30.45 o                         
  -8   4   8        191.74        177.49        55.17 o                         
  -7   4   8          3.21         -0.82        19.68 o                         
  -6   4   8        681.93        637.97        53.32 o                         
  -5   4   8        263.25        282.99        61.20 o                         
  -4   4   8        637.11        587.50        45.57 o                         
  -3   4   8        570.64        550.70        28.06 o                         
  -2   4   8       3057.10       3116.80       101.33 o                         
  -1   4   8        240.56        250.58        28.47 o                         
   0   4   8      10374.35      11979.93       242.48 o                         
   1   4   8        282.00        349.99        30.05 o                         
   2   4   8       9933.87      11015.98       283.61 o                         
   3   4   8        461.86        485.45        51.23 o                         
   4   4   8       2006.98       1881.16        96.08 o                         
   5   4   8         10.00         -8.95         8.95 o                         
   6   4   8        623.10        655.50        95.79 o                         
   7   4   8         32.82         21.38        17.11 o                         
  -8   5   8       1774.35       1611.48       161.77 o                         
  -7   5   8         48.16         62.56        39.06 o                         
  -6   5   8       1771.87       1636.24       154.03 o                         
  -5   5   8        168.27        155.62        18.81 o                         
  -4   5   8       1414.99       1368.80        48.30 o                         
  -3   5   8       2464.44       2307.75        81.67 o                         
  -2   5   8        298.38        308.16        29.71 o                         
  -1   5   8        101.61        103.20        18.84 o                         
   0   5   8        222.21        261.84        31.47 o                         
   1   5   8          9.20        -17.60        17.91 o                         
   2   5   8        377.63        360.01        44.59 o                         
   3   5   8        102.60         91.12        33.99 o                         
   4   5   8          0.07         23.35        12.94 o                         
   5   5   8        377.31        436.23        51.70 o                         
   6   5   8         43.50         48.11        29.48 o                         
   7   5   8         35.64         23.56        54.61 o                         
  -7   6   8         35.43         12.37        26.92 o                         
  -6   6   8         26.05          2.34        18.53 o                         
  -5   6   8         62.10         34.28        23.94 o                         
  -4   6   8         63.95         65.71        13.34 o                         
  -3   6   8         41.35         38.89        10.42 o                         
  -2   6   8       1254.95       1275.93        63.48 o                         
  -1   6   8       1912.09       2065.83        87.13 o                         
   0   6   8       6983.46       9434.77       380.35 o                         
   1   6   8         20.32         61.23        33.47 o                         
   2   6   8       5876.37       6566.91       624.11 o                         
   3   6   8       1102.22       1211.36        88.39 o                         
   4   6   8       4343.00       4572.37       184.11 o                         
   5   6   8         14.63         20.91        21.56 o                         
   6   6   8       1089.56       1081.48       139.63 o                         
   7   6   8        104.29         57.04        37.44 o                         
  -7   7   8          0.58        -41.36        41.36 o                         
  -6   7   8       1302.59       1362.23       148.45 o                         
  -5   7   8          0.32         34.12        29.51 o                         
  -4   7   8         78.88         47.07        23.71 o                         
  -3   7   8        484.53        449.24        35.33 o                         
  -2   7   8       2638.69       2617.66        96.15 o                         
  -1   7   8        275.39        218.54        60.77 o                         
   0   7   8        206.76        280.31        42.23 o                         
   1   7   8          1.56         20.99        19.44 o                         
   2   7   8          1.50        -12.71        12.71 o                         
   3   7   8         20.05         38.37        15.82 o                         
   4   7   8        189.33        185.57        26.08 o                         
   5   7   8        186.11        176.83        43.45 o                         
   6   7   8        217.02        196.54        65.31 o                         
  -6   8   8        701.62        644.34       107.06 o                         
  -5   8   8        169.67        174.17        49.61 o                         
  -4   8   8        411.24        319.98        72.47 o                         
  -3   8   8         57.59         44.18        12.64 o                         
  -2   8   8        699.22        635.42        94.24 o                         
  -1   8   8        964.89       1119.14       122.69 o                         
   0   8   8       4114.63       5806.12       293.10 o                         
   1   8   8        727.94       1139.94        85.36 o                         
   2   8   8       4481.78       5476.40       191.89 o                         
   3   8   8         82.50         85.61        20.60 o                         
   4   8   8       3442.76       3576.68       164.96 o                         
   5   8   8        212.18        241.58        70.14 o                         
  -5   9   8        194.73        253.65        68.03 o                         
  -4   9   8        668.90        742.08       108.55 o                         
  -3   9   8        106.74         51.65        35.96 o                         
  -2   9   8        274.44        231.82        70.81 o                         
  -1   9   8        696.69        918.79       115.85 o                         
   0   9   8        581.94        732.40        98.38 o                         
   1   9   8         22.19          4.57        26.34 o                         
   2   9   8         72.92        101.77        28.31 o                         
   3   9   8        825.00        890.47        61.14 o                         
   4   9   8         91.12         94.87        26.56 o                         
  -4  10   8         13.78         28.91        30.50 o                         
  -3  10   8        154.36        149.66        51.13 o                         
  -2  10   8        943.54        854.04       115.08 o                         
  -1  10   8         67.90         92.56        41.15 o                         
   0  10   8       2702.47       3572.91       232.19 o                         
   1  10   8       1317.49       1472.13        93.90 o                         
   2  10   8       4639.46       5996.42       210.30 o                         
   3  10   8        128.45        151.77        36.34 o                         
   4  10   8       1109.95       1346.08       167.17 o                         
  -3  11   8         22.04        -36.06        39.11 o                         
  -2  11   8         36.57         35.74        29.84 o                         
  -1  11   8         29.35         23.62        26.34 o                         
   0  11   8        299.56        407.21        78.13 o                         
   1  11   8         71.40         57.56        23.65 o                         
   2  11   8        153.52        228.53        86.41 o                         
   3  11   8        586.06        626.25        99.83 o                         
  -2  12   8        711.78        681.75       108.42 o                         
  -1  12   8         91.75        176.27        55.64 o                         
   0  12   8       1591.39       1598.61       155.98 o                         
   1  12   8        192.96        234.88        35.38 o                         
   2  12   8       2407.51       3115.00       231.44 o                         
   0  13   8         67.34        107.72        36.20 o                         
  -7   0   9          0.21         10.47        31.02 o                         
  -5   0   9        186.23        184.45        31.92 o                         
  -3   0   9         10.61         12.94        18.53 o                         
  -1   0   9       1672.86       1640.88        86.16 o                         
   1   0   9      13841.67      13773.93       542.65 o                         
   3   0   9      11456.17      11181.16       234.24 o                         
   5   0   9       8558.56       8217.46       390.08 o                         
   7   0   9       1044.58       1180.20       151.22 o                         
  -8   1   9         64.65        -15.23        22.57 o                         
  -7   1   9       6662.26       7068.79       215.31 o                         
  -6   1   9         46.18         38.69        14.23 o                         
  -5   1   9       3684.64       4004.07        90.29 o                         
  -4   1   9          0.60         -4.23         4.23 o                         
  -3   1   9       2025.33       1839.10        58.94 o                         
  -2   1   9         48.26         41.00         8.03 o                         
  -1   1   9        465.21        461.53        21.75 o                         
   0   1   9        107.72         96.86        17.89 o                         
   1   1   9         19.99         27.20         9.71 o                         
   2   1   9        493.85        536.72        26.81 o                         
   3   1   9        213.81        207.20        20.37 o                         
   4   1   9        147.15        111.40        18.14 o                         
   5   1   9        181.73        200.00        40.54 o                         
   6   1   9        373.07        383.25        57.15 o                         
   7   1   9          4.67          3.82        34.33 o                         
  -8   2   9         17.89          7.83        22.19 o                         
  -7   2   9          2.25          9.28        12.45 o                         
  -6   2   9         99.56        106.99        13.69 o                         
  -5   2   9        152.47        131.85        21.77 o                         
  -4   2   9         39.01         14.16        15.58 o                         
  -3   2   9         11.86         18.66         9.12 o                         
  -2   2   9          0.28         14.63         8.73 o                         
  -1   2   9        839.70        737.80        30.16 o                         
   0   2   9       2038.10       2218.34        55.91 o                         
   1   2   9      11650.21      11596.08       204.65 o                         
   2   2   9         94.26         73.43        14.30 o                         
   3   2   9      13152.38      12453.54       200.28 o                         
   4   2   9        164.87        145.79        19.23 o                         
   5   2   9       5203.31       5091.83       208.63 o                         
   6   2   9        138.31        121.96        33.78 o                         
   7   2   9       1580.83       1582.59       123.76 o                         
  -8   3   9        152.92        142.83        46.75 o                         
  -7   3   9       4770.37       5002.44       196.09 o                         
  -6   3   9         24.41        -14.22        18.93 o                         
  -5   3   9       4074.01       4027.84       211.84 o                         
  -4   3   9        239.71        183.02        24.11 o                         
  -3   3   9       1825.17       1826.01        73.36 o                         
  -2   3   9        135.96        159.45        24.33 o                         
  -1   3   9         71.98         58.23        14.13 o                         
   0   3   9          0.01          4.49        12.78 o                         
   1   3   9         19.14         14.50        10.61 o                         
   2   3   9        521.82        578.64        46.79 o                         
   3   3   9          1.42        -12.64        12.64 o                         
   4   3   9        117.17        105.06        19.41 o                         
   5   3   9         50.80         27.48        15.59 o                         
   6   3   9         75.73          6.28        27.35 o                         
   7   3   9        356.39        249.41        63.18 o                         
  -8   4   9          0.04         21.35        12.71 o                         
  -7   4   9          1.04         51.14        23.24 o                         
  -6   4   9         15.18         -0.57        12.12 o                         
  -5   4   9         10.34         31.29        42.79 o                         
  -4   4   9        380.89        347.37        34.11 o                         
  -3   4   9         91.94         78.30        10.04 o                         
  -2   4   9        137.81        121.08        26.77 o                         
  -1   4   9       1769.77       1879.75       110.34 o                         
   0   4   9         60.27         65.70        15.14 o                         
   1   4   9       7056.99       7670.44       225.98 o                         
   2   4   9        818.94        825.60        90.79 o                         
   3   4   9      10453.48      10225.60       389.14 o                         
   4   4   9        112.10        109.68        23.55 o                         
   5   4   9       2931.01       2969.54       184.47 o                         
   6   4   9         83.85         82.75        40.85 o                         
   7   4   9       1483.83       1422.20       165.60 o                         
  -8   5   9         21.83          8.31        14.12 o                         
  -7   5   9       3021.28       2868.51       218.66 o                         
  -6   5   9          5.75         -2.95        32.39 o                         
  -5   5   9       3688.56       3577.50       236.22 o                         
  -4   5   9        465.81        427.91        25.40 o                         
  -3   5   9        403.38        417.89        34.94 o                         
  -2   5   9        117.34        112.52        18.66 o                         
  -1   5   9        255.03        264.83        32.60 o                         
   0   5   9        273.60        257.26        58.19 o                         
   1   5   9         25.66         55.26        36.20 o                         
   2   5   9          9.23         -6.07        24.30 o                         
   3   5   9          3.23         -9.82        19.56 o                         
   4   5   9         48.65         39.76        13.26 o                         
   5   5   9         50.74         74.59        27.41 o                         
  -7   6   9         25.89         31.64        23.10 o                         
  -6   6   9         61.37         22.47        29.41 o                         
  -5   6   9         23.03          5.87        25.03 o                         
  -4   6   9        112.53         73.48        14.49 o                         
  -3   6   9        331.04        284.21        36.50 o                         
  -2   6   9        566.28        600.48        45.40 o                         
  -1   6   9       2942.61       3362.39       158.24 o                         
   0   6   9          0.32         30.01        28.68 o                         
   1   6   9       3492.66       4441.99       242.38 o                         
   2   6   9        383.82        496.12        77.41 o                         
   3   6   9       4993.69       4765.20       184.86 o                         
   4   6   9        774.32        863.10        77.21 o                         
   5   6   9       3417.03       3871.80       288.63 o                         
   6   6   9          5.79        -24.72        37.43 o                         
  -6   7   9        580.59        558.59        95.62 o                         
  -5   7   9       1507.27       1494.22       157.09 o                         
  -4   7   9         10.39          3.78        23.52 o                         
  -3   7   9        222.81        207.44        30.77 o                         
  -2   7   9         56.31         96.38        42.31 o                         
  -1   7   9        618.24        763.63        73.26 o                         
   0   7   9        101.27        168.03        36.61 o                         
   1   7   9          1.73         30.73        21.30 o                         
   2   7   9         18.32        -13.24        21.41 o                         
   3   7   9         41.57         26.53        17.59 o                         
   4   7   9        264.65        273.48        50.70 o                         
   5   7   9        158.97        175.08        38.81 o                         
   6   7   9         49.65         68.29        35.94 o                         
  -6   8   9         35.35         53.30        33.53 o                         
  -5   8   9          8.82         53.76        38.79 o                         
  -4   8   9        235.95        236.16        67.46 o                         
  -3   8   9        361.37        288.83        70.60 o                         
  -2   8   9        173.79        146.30        47.03 o                         
  -1   8   9        375.15        452.97        86.22 o                         
   0   8   9        725.85        976.05       156.69 o                         
   1   8   9       3092.57       4056.17       171.44 o                         
   2   8   9          2.85          1.67        13.40 o                         
   3   8   9       3535.86       3805.44       134.55 o                         
   4   8   9        328.15        322.19        52.01 o                         
   5   8   9       1765.33       2030.75       207.88 o                         
  -5   9   9        275.46        220.59        61.46 o                         
  -4   9   9         32.01         19.95        28.93 o                         
  -3   9   9        921.81        942.94       122.53 o                         
  -2   9   9          0.21         -8.88        29.45 o                         
  -1   9   9        156.41        263.81        64.39 o                         
   0   9   9         77.97        151.94        40.90 o                         
   1   9   9         16.10         30.19        18.20 o                         
   2   9   9        223.68        287.24        37.73 o                         
   3   9   9          7.52        -16.97        16.97 o                         
   4   9   9         60.90         36.61        18.66 o                         
  -4  10   9         16.34         29.57        42.36 o                         
  -3  10   9        683.58        745.99       111.06 o                         
  -2  10   9         15.59         72.19        47.81 o                         
  -1  10   9         19.67        -17.22        32.60 o                         
   0  10   9        445.54        634.32        73.78 o                         
   1  10   9       3116.77       4168.41       185.90 o                         
   2  10   9         68.37         51.42        19.44 o                         
   3  10   9       2491.44       2787.03       191.51 o                         
  -3  11   9        700.47        682.72       111.28 o                         
  -2  11   9          9.60         -3.72        22.65 o                         
  -1  11   9          8.76          7.09        32.46 o                         
   0  11   9        223.50        296.39        53.21 o                         
   1  11   9        154.11        189.15        38.71 o                         
   2  11   9         62.70         38.56        48.14 o                         
   3  11   9         55.08         36.37        25.74 o                         
  -1  12   9       1124.94        955.15       124.88 o                         
   0  12   9         49.30         87.53        32.55 o                         
   1  12   9       1490.00       1710.01       115.85 o                         
   2  12   9        383.58        545.64        95.05 o                         
  -6   0  10          0.94         16.27        19.89 o                         
  -4   0  10        805.86        893.23        93.32 o                         
  -2   0  10        507.15        565.46        52.44 o                         
   0   0  10        261.94        305.83        46.00 o                         
   2   0  10      10218.91      10010.56       268.40 o                         
   4   0  10       5524.60       5827.50       302.83 o                         
   6   0  10       3484.54       3551.66       258.17 o                         
  -8   1  10       3581.65       3656.33       226.79 o                         
  -7   1  10         20.47         19.88        10.93 o                         
  -6   1  10       1867.50       2169.02        79.25 o                         
  -5   1  10          4.11         17.19        21.39 o                         
  -4   1  10       3056.65       3256.70       134.04 o                         
  -3   1  10        462.71        427.07        46.61 o                         
  -2   1  10       3397.68       3277.65        78.79 o                         
  -1   1  10        488.55        516.81        36.38 o                         
   0   1  10         80.20        100.21        16.49 o                         
   1   1  10        110.13        114.17        14.81 o                         
   2   1  10        125.04        127.00        19.31 o                         
   3   1  10         30.31         21.66        15.29 o                         
   4   1  10          8.62        -15.55        15.55 o                         
   5   1  10        182.31        132.72        36.63 o                         
   6   1  10        135.46        202.09        41.80 o                         
   7   1  10        186.86        280.93        56.08 o                         
  -8   2  10          0.39          3.27        18.77 o                         
  -7   2  10          0.03         20.37        14.28 o                         
  -6   2  10         58.17         59.74        12.82 o                         
  -5   2  10        298.69        272.79        31.76 o                         
  -4   2  10         17.46         10.54        15.94 o                         
  -3   2  10       2075.05       2055.08        82.43 o                         
  -2   2  10         50.96         62.29        12.50 o                         
  -1   2  10          0.34         -2.25         7.11 o                         
   0   2  10       1267.92       1201.23        41.50 o                         
   1   2  10        152.25        141.92        21.18 o                         
   2   2  10       5217.73       5014.02       142.01 o                         
   3   2  10       1841.05       1805.38        85.88 o                         
   4   2  10       5862.45       5422.50       163.81 o                         
   5   2  10        685.51        680.22        73.82 o                         
   6   2  10       2944.50       2926.72       165.93 o                         
   7   2  10          0.73          4.83        22.93 o                         
  -8   3  10        810.55        779.64       108.37 o                         
  -7   3  10         45.55         48.08        33.84 o                         
  -6   3  10       6175.80       6730.70       304.38 o                         
  -5   3  10         33.13         18.40        12.15 o                         
  -4   3  10       3447.20       3292.47       146.78 o                         
  -3   3  10        946.04        881.05        52.01 o                         
  -2   3  10         46.06         36.43         6.58 o                         
  -1   3  10        422.59        422.48        42.91 o                         
   0   3  10       2470.92       2611.75       114.14 o                         
   1   3  10        186.34        201.32        32.83 o                         
   2   3  10         53.91         41.14        23.54 o                         
   3   3  10          0.02        -10.29        16.22 o                         
   4   3  10        209.17        179.16        32.97 o                         
   5   3  10        132.12        101.15        47.69 o                         
   6   3  10          0.69        -50.63        50.63 o                         
   7   3  10        143.69        124.89        44.23 o                         
  -8   4  10        146.89        148.24        47.69 o                         
  -7   4  10          9.32         -1.50        16.66 o                         
  -6   4  10        186.21        146.22        30.58 o                         
  -5   4  10         89.14         68.84        42.21 o                         
  -4   4  10        268.40        236.14        43.77 o                         
  -3   4  10         36.92         25.58        15.32 o                         
  -2   4  10        448.94        471.49        48.29 o                         
  -1   4  10        735.85        800.71        52.16 o                         
   0   4  10       2037.50       2182.19       157.26 o                         
   1   4  10        314.82        325.93        42.43 o                         
   2   4  10       2627.74       2545.70       171.25 o                         
   3   4  10          9.28         23.49        17.45 o                         
   4   4  10       6659.51       6751.07       317.30 o                         
   5   4  10         29.65         24.48        19.65 o                         
   6   4  10       1799.66       1584.02       170.00 o                         
  -8   5  10       1132.79       1156.60       132.77 o                         
  -7   5  10         29.17          6.97        16.41 o                         
  -6   5  10       5619.72       5739.40       226.57 o                         
  -5   5  10        379.82        408.51        64.14 o                         
  -4   5  10       1911.77       1936.57        71.40 o                         
  -3   5  10        118.51        110.80        23.56 o                         
  -2   5  10        824.52        745.99        72.85 o                         
  -1   5  10        394.61        504.71        87.89 o                         
   0   5  10        727.67        903.02       100.80 o                         
   1   5  10         91.48         59.80        28.17 o                         
   2   5  10         59.16         79.95        36.21 o                         
   3   5  10        229.96        204.80        52.67 o                         
   4   5  10          0.82          9.51        18.76 o                         
   5   5  10        165.64        133.99        44.89 o                         
   6   5  10        135.23         60.94        37.22 o                         
  -8   6  10         75.02         77.67        34.56 o                         
  -7   6  10         85.47         86.93        38.06 o                         
  -6   6  10         59.85        116.20        46.90 o                         
  -5   6  10        359.00        318.49        70.64 o                         
  -4   6  10        484.02        521.61        89.22 o                         
  -3   6  10         82.55         80.57        16.76 o                         
  -2   6  10         37.93          8.50        34.73 o                         
  -1   6  10        613.31        544.08        95.48 o                         
   0   6  10        786.22        938.47       113.43 o                         
   1   6  10        843.21        949.93       114.10 o                         
   2   6  10       4041.41       4251.93       243.58 o                         
   3   6  10        549.17        522.15        77.61 o                         
   4   6  10       5177.35       5560.29       291.64 o                         
   5   6  10         55.07         83.59        38.54 o                         
  -6   7  10       1912.81       1985.66       185.97 o                         
  -5   7  10        551.00        603.95        98.06 o                         
  -4   7  10       1849.38       2055.87       181.14 o                         
  -3   7  10         95.03         84.21        31.41 o                         
  -2   7  10       4004.72       4557.16       448.01 o                         
  -1   7  10        748.16        834.17        78.03 o                         
   0   7  10         30.42         -3.87        37.71 o                         
   1   7  10        627.11        856.15       109.90 o                         
   2   7  10         86.57         77.51        36.27 o                         
   3   7  10         55.27         33.45        25.42 o                         
   4   7  10          0.18        -13.61        22.40 o                         
   5   7  10         73.11         63.61        27.49 o                         
  -5   8  10         22.40         51.30        28.12 o                         
  -4   8  10        758.78        595.19       101.58 o                         
  -3   8  10        357.85        314.10        74.11 o                         
  -2   8  10         30.11         24.98        32.16 o                         
  -1   8  10          7.06          3.98        29.51 o                         
   0   8  10        348.38        511.33        63.85 o                         
   1   8  10         22.91         12.47        29.39 o                         
   2   8  10       3964.78       4404.39       203.84 o                         
   3   8  10         22.48         42.33        19.52 o                         
   4   8  10       2671.77       2777.74       153.21 o                         
  -4   9  10       3046.07       2925.80       231.20 o                         
  -3   9  10        378.70        382.21        83.07 o                         
  -2   9  10        507.06        487.62        89.79 o                         
  -1   9  10          0.23          4.44        39.49 o                         
   0   9  10        227.09        306.91        52.88 o                         
   1   9  10         98.90        195.29        39.85 o                         
   2   9  10         65.22         68.71        31.01 o                         
   3   9  10          3.50         14.26        15.85 o                         
   4   9  10        662.45        688.62        75.37 o                         
  -3  10  10        226.87        267.83        70.20 o                         
  -2  10  10        320.49        338.28        84.85 o                         
  -1  10  10          7.34         -6.44        21.04 o                         
   0  10  10        863.71       1298.95       108.57 o                         
   1  10  10        133.34        204.23        42.72 o                         
   2  10  10       1403.15       1839.77       117.63 o                         
   3  10  10         49.64         24.83        23.95 o                         
  -2  11  10        103.09        114.66        46.88 o                         
  -1  11  10        123.75        249.48        49.77 o                         
   0  11  10        594.99        848.08        87.11 o                         
   1  11  10          3.68         18.82        17.89 o                         
   2  11  10         72.20         72.72        43.70 o                         
   3  11  10        139.31         92.79        38.42 o                         
  -1  12  10          4.57         53.94        40.43 o                         
   0  12  10        631.56        585.76        94.76 o                         
   2  12  10        771.88       1054.21       132.11 o                         
  -7   0  11        325.44        349.64        70.94 o                         
  -5   0  11       4614.41       4544.32       233.45 o                         
  -3   0  11        198.30        251.94        54.66 o                         
  -1   0  11       3575.09       2943.17       204.43 o                         
   1   0  11         15.25         13.43        17.25 o                         
   3   0  11       2385.68       2282.29       121.24 o                         
   5   0  11       2519.17       2277.32       199.96 o                         
  -8   1  11          8.58         -1.01        19.41 o                         
  -7   1  11       1453.85       1633.06        84.24 o                         
  -6   1  11         55.78         64.63        14.52 o                         
  -5   1  11       3195.24       3358.35       140.72 o                         
  -4   1  11          6.86          3.02        19.24 o                         
  -3   1  11       6475.10       6296.10       206.77 o                         
  -2   1  11        188.61        223.75        35.70 o                         
  -1   1  11       1829.84       1263.71        97.29 o                         
   0   1  11        134.78         82.96        19.91 o                         
   1   1  11       1302.95       1235.53        65.14 o                         
   2   1  11         32.02          7.00        13.08 o                         
   3   1  11        183.39        156.15        26.53 o                         
   4   1  11        177.36        190.80        40.81 o                         
   5   1  11        342.52        402.29        57.73 o                         
   6   1  11         24.49         28.75        26.83 o                         
  -8   2  11          1.19         13.99        21.78 o                         
  -7   2  11        456.51        448.72        43.48 o                         
  -6   2  11        321.20        289.62        33.67 o                         
  -5   2  11       1805.56       1871.01        87.09 o                         
  -4   2  11        418.39        397.54        29.36 o                         
  -3   2  11       1818.85       1826.30        57.45 o                         
  -2   2  11          0.01          5.82        17.11 o                         
  -1   2  11        334.39        309.22        22.57 o                         
   0   2  11       1670.21       1517.88        92.83 o                         
   1   2  11        788.78        731.20        73.84 o                         
   2   2  11       1802.63       1743.92       115.82 o                         
   3   2  11       2108.01       2044.60       135.17 o                         
   4   2  11        241.36        234.05        32.90 o                         
   5   2  11       2146.31       2074.11       134.21 o                         
   6   2  11        182.11        161.64        39.91 o                         
  -8   3  11          0.28         14.48        20.96 o                         
  -7   3  11       1388.71       1445.77       104.60 o                         
  -6   3  11        114.08         90.81        29.43 o                         
  -5   3  11       4785.77       4973.40       256.89 o                         
  -4   3  11         77.33         69.39        31.21 o                         
  -3   3  11       3459.23       3245.75       134.22 o                         
  -2   3  11        358.23        324.83        30.66 o                         
  -1   3  11       2868.82       2784.15       102.96 o                         
   0   3  11          1.24        -29.97        30.46 o                         
   1   3  11        400.68        411.24        37.09 o                         
   2   3  11        151.50        133.28        26.76 o                         
   3   3  11         41.37         20.63        19.11 o                         
   4   3  11        789.46        729.68        70.02 o                         
   5   3  11        945.64        938.15       123.55 o                         
   6   3  11          3.74        -31.76        31.76 o                         
  -7   4  11        537.80        495.34        63.28 o                         
  -6   4  11        135.22        108.86        44.55 o                         
  -5   4  11        168.43        143.80        28.49 o                         
  -4   4  11          0.07         -3.78        11.82 o                         
  -3   4  11       3252.88       2946.46       128.78 o                         
  -2   4  11         16.67         16.60        24.12 o                         
  -1   4  11         12.93         33.47        20.53 o                         
   0   4  11         53.93         67.82        23.30 o                         
   1   4  11       1513.87       1501.07       133.62 o                         
   2   4  11        115.10         97.62        42.52 o                         
   3   4  11       1238.22       1320.64       130.89 o                         
   4   4  11         91.89         45.52        39.55 o                         
   5   4  11       2727.85       2659.10       240.20 o                         
   6   4  11        107.40         -3.53        37.00 o                         
  -7   5  11       1494.27       1517.49       140.26 o                         
  -6   5  11          1.06          2.03        24.57 o                         
  -5   5  11       4328.56       4279.84       190.97 o                         
  -4   5  11        308.65        350.84        49.02 o                         
  -3   5  11       2034.75       1989.50        66.61 o                         
  -2   5  11        201.35        180.71        58.68 o                         
  -1   5  11       3696.98       3628.03       149.75 o                         
   0   5  11        930.04       1045.40       122.01 o                         
   1   5  11        286.34        234.74        56.08 o                         
   2   5  11        389.57        331.97        58.13 o                         
   3   5  11         32.57         65.09        37.76 o                         
   4   5  11        272.91        274.88        59.08 o                         
   5   5  11        466.81        385.74        54.51 o                         
   6   5  11         28.90         51.29        37.70 o                         
  -7   6  11        115.88        159.22        55.85 o                         
  -6   6  11          0.64        -37.85        37.85 o                         
  -5   6  11        445.32        449.37        61.81 o                         
  -4   6  11        202.76        164.92        47.58 o                         
  -3   6  11        308.37        342.30        53.90 o                         
  -2   6  11         37.11         48.78        22.06 o                         
  -1   6  11        534.86        532.47        88.29 o                         
   0   6  11        844.11        746.91       107.32 o                         
   1   6  11        274.96        274.06        63.62 o                         
   2   6  11       1257.09       1398.36       134.33 o                         
   3   6  11       1577.26       1702.14       151.10 o                         
   4   6  11          1.28        -30.68        30.68 o                         
   5   6  11       3142.65       3762.80       253.14 o                         
  -6   7  11         66.02         61.05        31.15 o                         
  -5   7  11       2168.35       2251.65       162.80 o                         
  -4   7  11         31.44        104.76        36.17 o                         
  -3   7  11       3350.84       3436.65       181.28 o                         
  -2   7  11        655.69        707.95       131.87 o                         
  -1   7  11       1650.16       2113.20       133.56 o                         
   0   7  11        196.86        266.74        64.08 o                         
   1   7  11        530.90        542.59        87.44 o                         
   2   7  11        873.71        805.53       104.28 o                         
   3   7  11          7.30          9.69        22.38 o                         
   4   7  11          0.74        -16.21        19.07 o                         
  -5   8  11        750.91        746.53       117.11 o                         
  -4   8  11          2.88         24.21        34.61 o                         
  -3   8  11         31.55         -8.14        20.16 o                         
  -2   8  11         15.60        -28.54        28.54 o                         
  -1   8  11        265.55        421.36        92.92 o                         
   0   8  11         14.31         -4.83        18.41 o                         
   1   8  11        191.20        153.67        35.17 o                         
   2   8  11         33.00         44.96        38.04 o                         
   3   8  11       2378.62       2371.42       127.01 o                         
   4   8  11        154.51        152.53        46.65 o                         
  -4   9  11        239.39        250.24        69.78 o                         
  -3   9  11       3404.01       3685.11       196.28 o                         
  -2   9  11         44.73        104.69        37.05 o                         
  -1   9  11        333.76        476.78        67.93 o                         
   0   9  11        232.63        328.89        54.82 o                         
   1   9  11        711.54        938.51        87.66 o                         
   2   9  11        440.14        513.89        63.62 o                         
   3   9  11          4.53         -8.89        22.52 o                         
   4   9  11         84.71         58.10        28.75 o                         
  -3  10  11        172.41        194.86        62.41 o                         
  -2  10  11         62.20         63.75        26.37 o                         
  -1  10  11         23.76         45.58        22.35 o                         
   0  10  11        164.83        191.70        46.58 o                         
   1  10  11        578.73        828.32        83.85 o                         
   2  10  11        271.82        339.52        53.01 o                         
   3  10  11       1245.94       1583.10       153.85 o                         
  -1  11  11        606.35       1021.57       138.98 o                         
   0  11  11         68.22        112.17        34.55 o                         
   1  11  11        442.06        552.47        67.69 o                         
   2  11  11          6.78        -20.00        20.00 o                         
   0  12  11         78.02         54.24        33.88 o                         
  -6   0  12       1648.63       1821.06       113.72 o                         
  -4   0  12       2669.32       2651.54       181.65 o                         
  -2   0  12        244.61        197.81        52.25 o                         
   0   0  12        886.04        649.09       107.84 o                         
   2   0  12        240.27        259.19        40.93 o                         
   4   0  12       1634.21       1689.91       163.38 o                         
   6   0  12       1774.14       1819.94       190.49 o                         
  -8   1  12        182.84        223.07        58.85 o                         
  -7   1  12         42.01         36.06        15.49 o                         
  -6   1  12       2210.51       2432.42        92.76 o                         
  -5   1  12         68.04         38.69        24.02 o                         
  -4   1  12       6171.27       6320.43       291.00 o                         
  -3   1  12        139.42        132.12        30.53 o                         
  -2   1  12      11474.02      11346.38       361.76 o                         
  -1   1  12        261.07        206.51        42.38 o                         
   0   1  12       1646.38       1360.92       114.75 o                         
   1   1  12         20.98         34.82        17.18 o                         
   2   1  12       1570.23       1409.31        64.73 o                         
   3   1  12         21.68          8.09        19.41 o                         
   4   1  12        118.98        120.78        46.48 o                         
   5   1  12         32.53         14.85        19.95 o                         
   6   1  12        932.77        965.60        97.43 o                         
  -8   2  12          0.43        -25.36        30.91 o                         
  -7   2  12        106.62        130.16        25.45 o                         
  -6   2  12        464.76        570.17        50.99 o                         
  -5   2  12          0.09         26.29        15.91 o                         
  -4   2  12       1717.23       1638.02       100.18 o                         
  -3   2  12        131.40        102.41        43.00 o                         
  -2   2  12       2279.06       2362.51       139.65 o                         
  -1   2  12       1159.84       1085.57        81.10 o                         
   0   2  12        284.89        263.49        24.77 o                         
   1   2  12          1.40         -0.95        13.58 o                         
   2   2  12         69.13         86.06        22.07 o                         
   3   2  12         13.47         -4.99        19.44 o                         
   4   2  12       1476.48       1510.92       102.71 o                         
   5   2  12        726.30        646.09        75.75 o                         
   6   2  12       2204.70       2462.80       158.04 o                         
  -8   3  12        185.10        184.03        57.08 o                         
  -7   3  12         27.55         34.97        17.22 o                         
  -6   3  12       2336.92       2403.47       141.30 o                         
  -5   3  12        125.84        122.63        37.54 o                         
  -4   3  12       5303.90       5239.74       189.52 o                         
  -3   3  12         27.16         28.87        13.52 o                         
  -2   3  12       2820.96       2819.31       164.43 o                         
  -1   3  12        520.61        491.53        48.04 o                         
   0   3  12       9279.14       8828.85       191.71 o                         
   1   3  12        231.88        260.92        37.72 o                         
   2   3  12        225.31        273.31        39.74 o                         
   3   3  12          8.29          0.85        20.43 o                         
   4   3  12        208.77        182.85        35.24 o                         
   5   3  12         24.40         47.07        44.15 o                         
   6   3  12        689.71        865.38       129.91 o                         
  -7   4  12         26.21         38.39        22.20 o                         
  -6   4  12         38.50         18.55        18.15 o                         
  -5   4  12         45.37         49.28        15.16 o                         
  -4   4  12       1372.63       1313.25        98.72 o                         
  -3   4  12         99.80        102.24        49.21 o                         
  -2   4  12       3440.69       3531.15        91.15 o                         
  -1   4  12        186.63        176.14        22.52 o                         
   0   4  12         83.51         91.76        24.65 o                         
   1   4  12         29.94          9.29        30.44 o                         
   2   4  12        148.91        119.29        54.36 o                         
   3   4  12        297.34        286.97        43.59 o                         
   4   4  12        655.24        773.99        75.39 o                         
   5   4  12          5.14          4.11        39.17 o                         
   6   4  12       2536.35       2166.69       202.72 o                         
  -7   5  12         17.07         32.54        33.76 o                         
  -6   5  12        943.23        928.73        89.26 o                         
  -5   5  12          0.44          7.64        19.11 o                         
  -4   5  12       3722.34       3581.72       174.95 o                         
  -3   5  12        602.73        577.78        68.44 o                         
  -2   5  12       3556.70       3041.28       402.46 o                         
  -1   5  12        104.91        150.42        29.90 o                         
   0   5  12       3247.44       3776.16       242.02 o                         
   1   5  12        196.58        230.57        55.03 o                         
   2   5  12        358.33        372.17        70.41 o                         
   3   5  12         48.20         92.45        40.28 o                         
   4   5  12          7.97         18.98        19.09 o                         
   5   5  12          4.01         24.78        29.10 o                         
  -7   6  12         23.76         65.99        36.66 o                         
  -6   6  12        496.12        493.00        65.90 o                         
  -5   6  12        175.45        246.93        49.02 o                         
  -4   6  12       2136.31       2144.32       136.74 o                         
  -3   6  12        255.81        258.35        47.09 o                         
  -2   6  12        451.87        486.61        67.23 o                         
  -1   6  12         81.36         94.76        50.75 o                         
   0   6  12        336.12        458.40        85.71 o                         
   1   6  12        328.21        294.88        68.21 o                         
   2   6  12        669.22        751.02       101.43 o                         
   3   6  12        359.59        413.55        78.24 o                         
   4   6  12        176.96        139.66        48.59 o                         
   5   6  12         78.15         26.11        48.66 o                         
  -6   7  12        319.24        385.77        88.29 o                         
  -5   7  12          2.14          2.38        35.92 o                         
  -4   7  12       2325.26       2441.96       150.58 o                         
  -3   7  12        650.96        609.73        75.08 o                         
  -2   7  12       4895.06       5162.42       221.83 o                         
  -1   7  12        238.61        269.43        50.22 o                         
   0   7  12         78.07        138.14        58.01 o                         
   1   7  12         14.08          5.92        33.64 o                         
   2   7  12       1154.98       1274.09       136.58 o                         
   3   7  12         93.45        139.80        49.65 o                         
   4   7  12         42.21         44.72        24.72 o                         
  -4   8  12       1121.79       1113.32       122.01 o                         
  -3   8  12         34.34         56.16        28.78 o                         
  -2   8  12        441.25        526.69        71.51 o                         
  -1   8  12          0.58          3.06        26.98 o                         
   0   8  12        519.09        590.10        74.23 o                         
   1   8  12        252.80        262.75        47.19 o                         
   2   8  12        192.05        205.15        39.76 o                         
   3   8  12         14.41          8.66        21.46 o                         
   4   8  12        633.18        708.73       103.86 o                         
  -3   9  12         26.76         30.71        98.14 o                         
  -2   9  12        986.23       1336.98       119.12 o                         
  -1   9  12        439.25        484.77        68.19 o                         
   0   9  12       1348.86       1653.89       148.11 o                         
   1   9  12         75.18        107.72        53.61 o                         
   2   9  12        423.96        421.28        56.40 o                         
   3   9  12         22.67        -32.71        33.32 o                         
  -2  10  12       1728.28       1918.46       190.38 o                         
  -1  10  12         67.75         78.46        43.59 o                         
   0  10  12        331.28        602.24        75.06 o                         
   1  10  12          0.41          6.15        36.31 o                         
   2  10  12         12.39        -19.43        29.01 o                         
   3  10  12         20.27        125.27        39.27 o                         
   0  11  12       1942.76       2651.06       214.90 o                         
   1  11  12        180.67        187.46        54.98 o                         
  -7   0  13        314.28        358.11        73.06 o                         
  -5   0  13       1032.97        882.96       107.56 o                         
  -3   0  13         82.15         33.75        34.78 o                         
  -1   0  13       6056.69       5383.05       300.97 o                         
   1   0  13         85.13         24.51        25.26 o                         
   3   0  13        713.62        645.21        65.66 o                         
   5   0  13       1060.08       1144.24       143.91 o                         
  -8   1  13         74.99         59.32        28.14 o                         
  -7   1  13         27.13          6.98        29.56 o                         
  -6   1  13          9.70         -8.94        17.01 o                         
  -5   1  13       1509.60       1519.46       100.14 o                         
  -4   1  13         64.03         89.81        27.67 o                         
  -3   1  13       1938.82       2138.39       205.79 o                         
  -2   1  13          0.23         30.83        19.56 o                         
  -1   1  13       4800.73       4656.82       331.42 o                         
   0   1  13        719.08        551.02        87.08 o                         
   1   1  13       1346.96       1404.84        75.33 o                         
   2   1  13        195.28        169.99        27.46 o                         
   3   1  13        647.79        633.25        53.44 o                         
   4   1  13         83.36         84.58        31.56 o                         
   5   1  13         19.10         25.08        20.42 o                         
   6   1  13         24.07         73.83        63.07 o                         
  -8   2  13          6.35         57.70        38.55 o                         
  -7   2  13        132.81        142.88        36.97 o                         
  -6   2  13         12.08         10.17        12.39 o                         
  -5   2  13        143.42        113.62        28.77 o                         
  -4   2  13         11.62         11.88        17.99 o                         
  -3   2  13       1864.51       1880.31       115.03 o                         
  -2   2  13        201.42        193.58        26.37 o                         
  -1   2  13       1350.74       1292.17        84.61 o                         
   0   2  13          4.78         23.98        16.27 o                         
   1   2  13        776.09        753.14        63.87 o                         
   2   2  13        975.91        882.62        72.98 o                         
   3   2  13        249.48        286.88        44.03 o                         
   4   2  13        159.54        130.76        33.38 o                         
   5   2  13        522.10        568.45        98.31 o                         
   6   2  13        134.77        138.81        53.54 o                         
  -7   3  13        313.55        388.77        57.26 o                         
  -6   3  13          4.92        -19.06        19.06 o                         
  -5   3  13        688.16        771.24        60.85 o                         
  -4   3  13         80.86         81.28        32.68 o                         
  -3   3  13       3852.69       3789.47       165.10 o                         
  -2   3  13         37.94         23.75         7.06 o                         
  -1   3  13       2039.28       2208.74        75.82 o                         
   0   3  13       1099.17       1045.01        56.47 o                         
   1   3  13       2524.56       2347.40       117.89 o                         
   2   3  13         38.48         47.42        14.65 o                         
   3   3  13        703.03        719.72        70.06 o                         
   4   3  13        169.22        144.36        34.52 o                         
   5   3  13         52.85        135.31        57.19 o                         
  -7   4  13          0.87        -26.18        26.30 o                         
  -6   4  13          0.49        -15.18        18.18 o                         
  -5   4  13         10.08         50.62        34.08 o                         
  -4   4  13         64.14         58.19        24.50 o                         
  -3   4  13       4651.81       4480.86       276.39 o                         
  -2   4  13          0.81          8.15        15.74 o                         
  -1   4  13        236.17        237.78        41.82 o                         
   0   4  13         57.62         51.48        34.47 o                         
   1   4  13       2120.44       1915.25       106.28 o                         
   2   4  13         21.68         21.96        41.68 o                         
   3   4  13         34.24         24.91        17.26 o                         
   4   4  13         93.07         88.12        25.38 o                         
   5   4  13        479.01        513.69        65.35 o                         
  -7   5  13        541.97        541.88        92.89 o                         
  -6   5  13          5.37        -11.55        42.29 o                         
  -5   5  13        659.19        756.63       107.89 o                         
  -4   5  13         22.82         17.43        21.72 o                         
  -3   5  13       3468.37       3462.43       241.47 o                         
  -2   5  13        198.00        182.36        53.13 o                         
  -1   5  13       2276.61       2421.43       202.47 o                         
   0   5  13          0.30         38.99        30.99 o                         
   1   5  13       2263.90       2208.95       177.79 o                         
   2   5  13       1120.28       1013.74       120.85 o                         
   3   5  13        224.99        214.12        39.22 o                         
   4   5  13          0.02          6.79        18.97 o                         
   5   5  13         15.07         25.84        31.89 o                         
  -6   6  13         51.39         12.28        29.09 o                         
  -5   6  13        492.88        496.67        69.33 o                         
  -4   6  13        251.02        222.62        45.20 o                         
  -3   6  13        917.52        940.77        91.15 o                         
  -2   6  13         59.49         21.93        34.79 o                         
  -1   6  13       2962.81       3371.48       241.88 o                         
   0   6  13          1.26          1.38        26.34 o                         
   1   6  13        325.15        290.82        66.52 o                         
   2   6  13        100.20        111.33        48.21 o                         
   3   6  13        209.23        196.82        55.86 o                         
   4   6  13        676.60        636.80        95.25 o                         
   5   6  13        923.65        994.49       144.84 o                         
  -5   7  13       1497.48       1478.63       170.62 o                         
  -4   7  13          0.31         47.76        36.82 o                         
  -3   7  13       2179.00       2271.88       147.64 o                         
  -2   7  13        254.51        236.17        46.94 o                         
  -1   7  13       2732.06       3325.43       494.40 o                         
   0   7  13         73.41        122.08        60.49 o                         
   1   7  13       1150.03       1228.85       142.41 o                         
   2   7  13        914.46        821.68       112.90 o                         
   3   7  13        198.15        147.80        45.64 o                         
   4   7  13          9.66          9.98        21.46 o                         
  -3   8  13        340.07        332.71        59.06 o                         
  -2   8  13        239.05        200.97        64.32 o                         
  -1   8  13       2793.25       3687.51       276.80 o                         
   0   8  13         75.84        200.22        75.19 o                         
   1   8  13        198.83        240.72        47.71 o                         
   2   8  13         49.35         53.92        30.49 o                         
   3   8  13        531.43        421.65        79.36 o                         
   4   8  13         82.95         63.93        34.72 o                         
  -2   9  13         11.62        -21.46        21.46 o                         
  -1   9  13       1863.83       2421.77       173.00 o                         
   0   9  13       1396.85       1712.57       162.32 o                         
   1   9  13        655.86        776.62       103.02 o                         
   2   9  13         14.22         -6.85        26.12 o                         
   3   9  13        429.47        375.36        75.79 o                         
  -1  10  13        449.90        631.89       111.79 o                         
   0  10  13         56.16        108.38        49.44 o                         
   1  10  13        854.20       1064.90       127.93 o                         
  -6   0  14          5.93        -28.57        28.57 o                         
  -4   0  14        590.37        482.86        83.72 o                         
  -2   0  14       1225.58       1152.10       129.44 o                         
   0   0  14       8133.45       7999.48       378.46 o                         
   2   0  14       2544.56       2306.46       255.33 o                         
   4   0  14        331.46        336.70        76.63 o                         
  -7   1  14        127.49        184.25        47.86 o                         
  -6   1  14        347.30        376.40        44.02 o                         
  -5   1  14         38.11         21.19        16.22 o                         
  -4   1  14        568.14        609.50        65.18 o                         
  -3   1  14         76.96         63.00        27.20 o                         
  -2   1  14       1680.18       1686.83       111.50 o                         
  -1   1  14        108.14        116.45        32.38 o                         
   0   1  14        879.38        904.81        82.03 o                         
   1   1  14        141.86        131.63        25.60 o                         
   2   1  14       1313.36       1271.67        76.89 o                         
   3   1  14         37.65         27.75        42.48 o                         
   4   1  14       1634.47       1613.93       116.19 o                         
   5   1  14          0.49         46.48        19.05 o                         
  -7   2  14         77.22        142.01        57.76 o                         
  -6   2  14        233.37        242.85        46.15 o                         
  -5   2  14        159.42        182.75        36.14 o                         
  -4   2  14        437.18        483.13        62.03 o                         
  -3   2  14        315.61        305.24        48.43 o                         
  -2   2  14       3444.12       3347.64       243.59 o                         
  -1   2  14         13.09         -9.20        26.07 o                         
   0   2  14       3811.86       3755.61       124.85 o                         
   1   2  14          1.98         -6.32        17.09 o                         
   2   2  14       2098.11       2079.69       119.61 o                         
   3   2  14         11.11          3.51        22.20 o                         
   4   2  14        678.98        736.43        76.95 o                         
   5   2  14         20.17         31.73        41.18 o                         
  -7   3  14         39.10         39.39        28.49 o                         
  -6   3  14        134.22        151.37        37.79 o                         
  -5   3  14         34.61         37.76        17.99 o                         
  -4   3  14        544.30        489.11        56.03 o                         
  -3   3  14         86.75         75.22        26.93 o                         
  -2   3  14        918.58        869.25        80.07 o                         
  -1   3  14         92.19         55.71        25.73 o                         
   0   3  14       3280.12       3281.26       138.07 o                         
   1   3  14         87.66         85.99        23.33 o                         
   2   3  14        764.81        688.28        67.33 o                         
   3   3  14          9.34        -18.03        18.03 o                         
   4   3  14        159.28        110.91        39.20 o                         
   5   3  14         35.84         45.49        28.70 o                         
  -7   4  14         51.03         29.09        26.37 o                         
  -6   4  14        368.13        397.80        59.61 o                         
  -5   4  14         77.76         62.70        27.39 o                         
  -4   4  14         74.97         19.42        23.79 o                         
  -3   4  14        189.68        168.65        53.23 o                         
  -2   4  14       4118.86       3911.74       256.97 o                         
  -1   4  14         14.69         18.86        29.15 o                         
   0   4  14       1876.05       1930.93       128.85 o                         
   1   4  14         66.58         60.48        37.04 o                         
   2   4  14       1639.85       1493.09       100.77 o                         
   3   4  14          0.88        -22.22        22.22 o                         
   4   4  14        714.06        711.91        77.11 o                         
   5   4  14          6.07         14.17        30.66 o                         
  -6   5  14        281.73        260.42        64.48 o                         
  -5   5  14         17.40          1.40        24.80 o                         
  -4   5  14        672.05        670.53        76.82 o                         
  -3   5  14          0.36        -40.70        40.70 o                         
  -2   5  14       1362.53       1471.16       158.05 o                         
  -1   5  14         76.83         67.19        19.07 o                         
   0   5  14       1274.79       1250.50        84.26 o                         
   1   5  14        217.35        217.15        36.61 o                         
   2   5  14       1639.22       1390.21        99.80 o                         
   3   5  14         14.20         -7.12        16.57 o                         
   4   5  14        128.64         91.39        60.87 o                         
   5   5  14        106.84         95.14        57.52 o                         
  -5   6  14        354.17        393.79        84.37 o                         
  -4   6  14          3.53         -7.28        34.92 o                         
  -3   6  14          1.93        -30.63        30.63 o                         
  -2   6  14        691.66        632.91       104.56 o                         
  -1   6  14        237.71        250.83        68.60 o                         
   0   6  14       3332.89       3496.20       251.60 o                         
   1   6  14         87.91         55.81        35.86 o                         
   2   6  14       1227.56       1213.09       139.32 o                         
   3   6  14          3.27         14.10        18.82 o                         
   4   6  14        307.86        307.11        51.58 o                         
   5   6  14          0.79          2.63        22.00 o                         
  -4   7  14        775.65        834.41       129.86 o                         
  -3   7  14          0.36         28.44        31.39 o                         
  -2   7  14       1548.16       1467.02       119.94 o                         
  -1   7  14          1.68        135.67        58.02 o                         
   0   7  14        349.52        488.69        97.28 o                         
   1   7  14        296.74        346.70        80.19 o                         
   2   7  14       1490.66       1356.09       150.30 o                         
   3   7  14         36.72         32.59        30.21 o                         
   4   7  14        725.18        885.64        88.23 o                         
  -2   8  14        281.09        330.59       113.81 o                         
  -1   8  14        427.37        511.59        68.84 o                         
   0   8  14       1904.91       2286.73       149.05 o                         
   1   8  14         19.96         -1.96        19.06 o                         
   2   8  14        861.65        798.48       114.75 o                         
   3   8  14          2.06         10.03        27.31 o                         
   4   8  14        551.68        594.66        97.97 o                         
  -1   9  14        235.95        295.73        79.10 o                         
   0   9  14       1583.54       1792.40       178.45 o                         
   1   9  14        289.20        249.83        68.66 o                         
   2   9  14        125.75        195.06        46.27 o                         
   1  10  14         24.20         34.46        32.43 o                         
  -7   0  15        363.53        371.46        83.25 o                         
  -5   0  15        483.83        567.42        93.13 o                         
  -3   0  15          3.54        -34.21        34.21 o                         
  -1   0  15       2781.20       2626.43       207.91 o                         
   1   0  15       3950.80       3718.82       252.59 o                         
   3   0  15       2735.76       2439.60       194.80 o                         
   5   0  15       1059.21       1114.28       142.00 o                         
  -7   1  15        894.49       1211.63       104.00 o                         
  -6   1  15        120.28         91.25        31.25 o                         
  -5   1  15       1168.15       1257.62        99.24 o                         
  -4   1  15          5.49         12.71        22.15 o                         
  -3   1  15        456.89        499.36        63.28 o                         
  -2   1  15         28.87         44.57        27.08 o                         
  -1   1  15       2053.76       1963.21       127.17 o                         
   0   1  15         19.98         56.60        41.54 o                         
   1   1  15        947.24        869.75        62.77 o                         
   2   1  15          3.87         38.03        20.04 o                         
   3   1  15       1433.90       1269.16        98.03 o                         
   4   1  15         15.29         57.18        41.32 o                         
   5   1  15       1311.77       1113.40       211.68 o                         
  -6   2  15         11.57         47.94        25.09 o                         
  -5   2  15        507.71        558.60        63.51 o                         
  -4   2  15          2.79        -23.03        23.28 o                         
  -3   2  15         67.06         34.52        23.13 o                         
  -2   2  15         96.99         58.99        27.25 o                         
  -1   2  15       1858.72       1745.21       118.17 o                         
   0   2  15         12.46         55.10        17.96 o                         
   1   2  15       5373.18       5367.68       193.75 o                         
   2   2  15          7.39         -0.34        16.89 o                         
   3   2  15       2107.73       1994.00       126.13 o                         
   4   2  15         87.92         87.78        30.64 o                         
   5   2  15        562.57        662.18       109.96 o                         
  -6   3  15         33.18         57.28        27.86 o                         
  -5   3  15        326.75        382.98        44.56 o                         
  -4   3  15         33.63        100.58        33.56 o                         
  -3   3  15       1084.56       1025.65        88.20 o                         
  -2   3  15          1.85         12.25        17.33 o                         
  -1   3  15        267.76        252.83        64.44 o                         
   0   3  15         65.87         60.36        21.86 o                         
   1   3  15       2149.64       2038.93       114.78 o                         
   2   3  15         21.05         72.33        24.75 o                         
   3   3  15       1278.77       1240.13        98.77 o                         
   4   3  15        145.81        160.69        58.98 o                         
   5   3  15        245.93        310.14        75.19 o                         
  -6   4  15        125.47        146.53        49.89 o                         
  -5   4  15        403.43        422.63        61.59 o                         
  -4   4  15          0.22        -10.67        27.18 o                         
  -3   4  15        116.88         83.74        45.43 o                         
  -2   4  15         23.40          0.26        23.60 o                         
  -1   4  15       1672.27       1470.91       153.41 o                         
   0   4  15         80.57         91.37        20.04 o                         
   1   4  15       4175.00       4062.57       167.47 o                         
   2   4  15        504.78        456.89        55.53 o                         
   3   4  15       2067.63       2116.89       130.54 o                         
   4   4  15          6.74          9.84        38.66 o                         
   5   4  15        336.10        299.75        69.74 o                         
  -5   5  15         74.91        109.70        43.45 o                         
  -4   5  15         24.40         11.16        21.78 o                         
  -3   5  15        433.30        484.03        92.49 o                         
  -2   5  15         75.31         26.05        27.73 o                         
  -1   5  15        575.92        534.20        97.53 o                         
   0   5  15         34.44         69.10        22.18 o                         
   1   5  15        898.63        866.07        78.11 o                         
   2   5  15        342.93        311.59       100.75 o                         
   3   5  15        693.66        628.64        71.07 o                         
   4   5  15        165.11        116.62        31.84 o                         
   5   5  15        544.09        814.00       123.82 o                         
  -4   6  15          1.60        -21.75        29.09 o                         
  -3   6  15          1.95         -9.47        35.26 o                         
  -2   6  15          3.40        -36.98        39.52 o                         
  -1   6  15       2774.65       2615.66       218.65 o                         
   0   6  15        323.72        367.69        86.02 o                         
   1   6  15       1587.11       1397.85        96.72 o                         
   2   6  15        191.89        156.59        34.32 o                         
   3   6  15       2321.00       2384.50       141.17 o                         
   4   6  15         81.04        107.22        36.46 o                         
  -2   7  15         16.90         19.56        18.43 o                         
  -1   7  15        949.80       1227.38       159.29 o                         
   0   7  15          9.72         42.45        32.04 o                         
   1   7  15        155.79        192.94        58.22 o                         
   2   7  15        270.42        315.33        75.75 o                         
   3   7  15        444.63        457.57        61.30 o                         
   4   7  15         63.50         90.57        45.55 o                         
  -1   8  15       1216.67       1425.16       161.45 o                         
   0   8  15        140.52        186.53        61.49 o                         
   1   9  15        340.42        392.44        79.93 o                         
  -6   0  16        161.75        189.63        54.85 o                         
  -4   0  16       1721.57       1771.67       177.14 o                         
  -2   0  16          2.02         18.75        28.82 o                         
   0   0  16       1666.97       1847.92       181.20 o                         
   2   0  16       4288.37       4374.64       282.51 o                         
   4   0  16        405.48        441.18        84.80 o                         
  -6   1  16       1391.98       1672.65       120.72 o                         
  -5   1  16         61.42         36.28        54.07 o                         
  -4   1  16        556.25        571.41        70.15 o                         
  -3   1  16          1.54         10.95        19.35 o                         
  -2   1  16        121.83         51.99        24.28 o                         
  -1   1  16         45.67         24.14        24.92 o                         
   0   1  16        215.34        141.22        32.18 o                         
   1   1  16         54.66         23.91        47.78 o                         
   2   1  16        631.17        513.23        62.22 o                         
   3   1  16        147.75        148.84        34.54 o                         
   4   1  16        721.29        558.39        95.42 o                         
  -6   2  16        543.39        561.51        90.26 o                         
  -5   2  16        161.47        153.44        37.01 o                         
  -4   2  16        473.82        437.56        60.61 o                         
  -3   2  16          0.20         20.29        26.43 o                         
  -2   2  16          4.70        -19.16        34.06 o                         
  -1   2  16         12.25         16.72        26.01 o                         
   0   2  16        974.54       1075.81        94.27 o                         
   1   2  16         18.08         19.30        13.89 o                         
   2   2  16       3132.17       3350.23       160.26 o                         
   3   2  16          8.49          9.82        21.56 o                         
   4   2  16       1887.10       1766.35       123.26 o                         
  -6   3  16        740.00        631.66       101.30 o                         
  -5   3  16          3.73         -1.00        15.38 o                         
  -4   3  16        530.90        454.42        71.47 o                         
  -3   3  16          0.55        -17.34        17.34 o                         
  -2   3  16        380.96        340.31        54.42 o                         
  -1   3  16          4.69         32.89        33.93 o                         
   0   3  16        705.91        598.74        99.05 o                         
   1   3  16          1.99         10.71        58.32 o                         
   2   3  16        177.00        155.63        31.99 o                         
   3   3  16         80.81         22.72        20.43 o                         
   4   3  16        224.41        219.13        42.60 o                         
  -5   4  16          9.98        -34.93        34.93 o                         
  -4   4  16         13.57          7.08        25.20 o                         
  -3   4  16         24.64         -7.85        25.62 o                         
  -2   4  16          3.16         41.43        29.25 o                         
  -1   4  16         40.06         73.14        47.61 o                         
   0   4  16       1243.19       1278.43       146.67 o                         
   1   4  16          5.32         27.35        37.23 o                         
   2   4  16       1776.31       1602.36       107.27 o                         
   3   4  16          1.48         24.89        51.30 o                         
   4   4  16       3526.85       3841.90       186.31 o                         
  -4   5  16        399.00        407.63        88.62 o                         
  -3   5  16          5.85         33.67        29.99 o                         
  -2   5  16        703.75        630.63       106.81 o                         
  -1   5  16        219.86        262.22        65.86 o                         
   0   5  16        420.87        402.13        84.96 o                         
   1   5  16        149.15        156.76        53.67 o                         
   2   5  16        448.07        442.78        70.78 o                         
   3   5  16         28.53          1.58        39.93 o                         
   4   5  16        252.84        238.66        57.48 o                         
  -2   6  16          9.76         11.00        32.13 o                         
  -1   6  16         24.53         71.75        40.61 o                         
   0   6  16       2161.56       1936.85       189.50 o                         
   1   6  16         16.99         44.59        38.30 o                         
   2   6  16       2035.36       1872.65       119.39 o                         
   3   6  16         20.46        -16.76        23.38 o                         
   3   7  16        103.40        103.11        46.08 o                         
  -5   0  17         13.11        157.32        58.08 o                         
  -3   0  17         30.77         97.33        45.73 o                         
  -1   0  17         37.22        -17.61        38.29 o                         
   1   0  17        808.04        763.72       119.14 o                         
  -6   1  17          2.80        -17.94        25.38 o                         
  -5   1  17       1460.09       1637.54       119.66 o                         
  -4   1  17          0.06         17.83        18.80 o                         
  -3   1  17       1721.11       1789.00       130.21 o                         
  -2   1  17         46.73          9.15        18.29 o                         
  -1   1  17        498.88        443.55        63.44 o                         
   0   1  17         17.93         53.62        24.27 o                         
   1   1  17        226.70        273.05        48.52 o                         
   2   1  17         55.29         76.43        53.36 o                         
   3   1  17         16.92         25.28        15.82 o                         
   4   1  17         46.56         10.71        27.67 o                         
  -6   2  17        217.50        215.54        58.18 o                         
  -5   2  17          9.32         34.51        29.13 o                         
  -4   2  17         71.58         62.01        38.34 o                         
  -3   2  17         43.73         29.47        20.20 o                         
  -2   2  17          0.25          8.66        86.21 o                         
  -1   2  17         34.47         69.26        27.81 o                         
   0   2  17         15.65         56.75        25.15 o                         
   1   2  17        945.85       1022.06       134.08 o                         
   2   2  17        214.76        223.03        40.89 o                         
   3   2  17       2113.64       2034.83       128.27 o                         
   4   2  17        527.24        491.60        86.08 o                         
  -4   3  17          7.19         28.58        39.06 o                         
  -3   3  17        797.17        683.70        75.19 o                         
  -2   3  17          8.65         -0.74        29.15 o                         
  -1   3  17        681.63        624.32       108.89 o                         
   0   3  17         63.66         56.83        39.70 o                         
   1   3  17        522.06        496.47        93.57 o                         
   2   3  17         97.51         73.45        27.70 o                         
   3   3  17         36.77         -4.61        21.76 o                         
   4   3  17        122.45        119.84        48.37 o                         
  -3   4  17         85.64         25.26        22.27 o                         
  -2   4  17         15.37         62.44        44.63 o                         
  -1   4  17          2.67         36.84        46.29 o                         
   0   4  17         24.91         91.08        47.88 o                         
   1   4  17        785.67        777.17       114.81 o                         
   2   4  17        155.79         87.24        42.76 o                         
   3   4  17       1322.02       1222.64       126.96 o                         
   4   4  17          0.78         47.80        27.88 o                         
   0   5  17         73.94         64.66        43.78 o                         
   3   5  17        158.84        119.52        41.59 o                         
  -4   0  18        224.36        258.18        64.08 o                         
  -2   0  18          8.89         27.08        44.76 o                         
   0   0  18         93.23        105.43        47.79 o                         
  -5   1  18         56.53         18.49        37.37 o                         
  -4   1  18       2646.16       2923.27       165.17 o                         
  -3   1  18          8.78        -31.26        31.26 o                         
  -2   1  18       4024.40       4244.96       208.37 o                         
  -1   1  18        352.37        379.77        61.57 o                         
   0   1  18        710.65        669.72        78.51 o                         
   1   1  18        260.08        259.17        49.06 o                         
  -4   2  18         16.55          1.72        30.21 o                         
  -3   2  18         54.83        135.45        39.71 o                         
  -2   2  18        161.67         99.19        31.51 o                         
  -1   2  18          0.29         17.77        25.45 o                         
   0   2  18        212.23        311.35        79.20 o                         
   3   2  18         92.15         99.88        34.29 o                         
                                                                                
